# Supplementary material for: Bile Acid Analogs with Anti-Germination Activities for Prophylaxis of Clostridioides difficile Infection Alter Bile Acid Homeostasis in the Enterohepatic Cycle
Source: Biomolecules. 2025 Dec 1;15(12):1672. doi: 10.3390/biom15121672 (PMC12730999; doi:10.3390/biom15121672)
Supplement: Supplementary file 1 [file biomolecules-15-01672-s001.zip]

Archive with 7 entries (7 files):
- .DS_Store
- supplementary figure 1.pdf
- supplementary figure 2.pdf
- supplementary figure 3.pdf
- supplementary figure 4.pdf
- supplementary table 6.xlsx
- supplementary tables 1 thru 5.pdf
