# Supplementary material for: Bile Acid Analogs with Anti-Germination Activities for Prophylaxis of Clostridioides difficile Infection Alter Bile Acid Homeostasis in the Enterohepatic Cycle
Source: Biomolecules. 2025 Dec 1;15(12):1672. doi: 10.3390/biom15121672 (PMC12730999; doi:10.3390/biom15121672)
Supplement: Supplementary file 1 [file biomolecules-15-01672-s001.zip › supplementary table 6.xlsx]

## Sheet: CamSA_Results
GeneName	baseMean	log2FoldChange	lfcSE	stat	pvalue	padj	Gene
Tubb2a	89.9952	-1.63976	0.26537	-6.17913	6.44566e-10	2.78904e-06	ENSMUSG00000058672
Cyp3a11	2468.67	1.20804	0.204529	5.90644	3.49587e-09	7.56331e-06	ENSMUSG00000056035
Tuba4a	354.501	-1.3433	0.244849	-5.48625	4.10562e-08	5.92168e-05	ENSMUSG00000026202
Ebp	1410.5	-0.74756	0.15891	-4.70429	2.54755e-06	0.00275581	ENSMUSG00000031168
Magt1	422.918	-0.705377	0.156818	-4.49805	6.85787e-06	0.0054709	ENSMUSG00000031232
Qdpr	1959.46	-0.582635	0.130153	-4.47654	7.58618e-06	0.0054709	ENSMUSG00000015806
Sgk2	151.967	-1.42614	0.32885	-4.33675	1.44603e-05	0.00893855	ENSMUSG00000017868
Chrna4	8.10992	-3.22504	0.770603	-4.18509	2.85059e-05	2.85059e-05	ENSMUSG00000027577
Ephx1	418.241	0.786363	0.196783	3.9961	6.43958e-05	0.0327543	ENSMUSG00000038776
Kynu	128.189	-0.89172	0.223897	-3.98273	6.81277e-05	0.0327543	ENSMUSG00000026866
Gbp2b	14.2476	2.74815	0.707803	3.88265	0.000103326	0.000103326	ENSMUSG00000040264
Saa3	38.9313	1.93626	0.499611	3.87554	0.000106387	0.000106387	ENSMUSG00000040026
Snord118	90.4071	1.19224	0.310573	3.83885	0.000123612	0.0527371	ENSMUSG00000064899
Prkce	69.9935	-0.920964	0.241162	-3.81887	0.000134067	0.0527371	ENSMUSG00000045038
Cd5l	433.143	0.888659	0.234403	3.79116	0.000149942	0.0540667	ENSMUSG00000015854
Ncf2	12.1861	2.07819	0.550086	3.77794	0.000158132	0.000158132	ENSMUSG00000026480
Ms4a6d	9.44001	2.47923	0.672263	3.68788	0.000226127	0.000226127	ENSMUSG00000024679
Lrtm1	101.245	-1.10148	0.299425	-3.67864	0.000234481	0.0747757	ENSMUSG00000045776
Cyp2j5	1275.93	-0.431525	0.117561	-3.67065	0.000241937	0.0747757	ENSMUSG00000052520
Gm6545	8.58963	2.63408	0.720182	3.65752	0.000254667	0.000254667	ENSMUSG00000111118
Acss2	423.764	-1.22099	0.336022	-3.63367	0.000279421	0.0806035	ENSMUSG00000027605
Samhd1	71.6786	1.11385	0.311408	3.57681	0.000347809	0.0926948	ENSMUSG00000027639
Fgd2	9.47872	2.30834	0.647985	3.56233	0.000367577	0.000367577	ENSMUSG00000024013
Hspe1-rs1	55.3127	-0.840981	0.236427	-3.55704	0.000375061	0.0926948	ENSMUSG00000117621
Insc	4.27429	-4.47552	1.25938	-3.55375	0.000379784	0.000379784	ENSMUSG00000048782
Slc40a1	320.591	0.531889	0.149839	3.54975	0.000385603	0.0926948	ENSMUSG00000025993
Ifi27l2a	31.6349	1.51098	0.427009	3.53852	0.000402382	0.000402382	ENSMUSG00000079017
Psmd11	236.919	-0.499538	0.141669	-3.52608	0.000421754	0.096049	ENSMUSG00000017428
ENSMUSG00000109222	12.9448	2.07591	0.592916	3.50118	0.000463196	0.000463196	ENSMUSG00000109222
Tmem267	19.7304	-1.49069	0.426372	-3.49623	0.000471886	0.000471886	ENSMUSG00000074634
Lst1	16.4121	1.72608	0.493821	3.49536	0.000473423	0.000473423	ENSMUSG00000073412
Cyp26b1	24.9787	-1.85176	0.532698	-3.47619	0.000508584	0.000508584	ENSMUSG00000063415
Keg1	134.176	0.626046	0.181268	3.4537	0.000552943	0.112978	ENSMUSG00000024694
Ttc23	76.1529	0.823895	0.239687	3.43738	0.000587369	0.112978	ENSMUSG00000030555
Soat1	21.0898	1.58083	0.460444	3.43328	0.000596337	0.000596337	ENSMUSG00000026600
Hspa5	1834.67	-0.744868	0.217073	-3.43142	0.000600425	0.112978	ENSMUSG00000026864
Mlxipl	124.658	-0.852662	0.249166	-3.42206	0.000621493	0.112978	ENSMUSG00000005373
Tipin	15.6979	1.54331	0.451057	3.42154	0.000622686	0.000622686	ENSMUSG00000032397
Zfas1	82.2318	0.934104	0.273145	3.41981	0.00062664	0.112978	ENSMUSG00000074578
C6	68.0398	0.999779	0.29613	3.37615	0.000735071	0.12595	ENSMUSG00000022181
Ndufs3	111.893	0.806044	0.239315	3.36813	0.000756805	0.12595	ENSMUSG00000005510
Fpr1	17.4872	1.69744	0.505794	3.356	0.0007908	0.0007908	ENSMUSG00000045551
Serpina3g	24.7616	2.10368	0.629789	3.3403	0.000836873	0.000836873	ENSMUSG00000041481
Tuba1c	399.943	-0.96416	0.28972	-3.3279	0.000875031	0.140232	ENSMUSG00000043091
Rpl11	34.9645	-1.06673	0.321363	-3.31939	0.000902157	0.000902157	ENSMUSG00000059291
Rps19-ps11	4.58729	-4.51205	1.36401	-3.30792	0.000939917	0.000939917	ENSMUSG00000089839
Ddc	73.184	-1.16132	0.353163	-3.28834	0.00100781	0.155743	ENSMUSG00000020182
Smad6	24.2189	-1.09696	0.333717	-3.28709	0.00101229	0.00101229	ENSMUSG00000036867
Nkd2	2.61741	-4.57218	1.39318	-3.28183	0.00103136	0.00103136	ENSMUSG00000021567
Catsperd	2.01118	-4.76743	1.45479	-3.27706	0.00104894	0.00104894	ENSMUSG00000040828
Acsl5	505.765	-0.508065	0.155877	-3.25939	0.00111653	0.166594	ENSMUSG00000024981
Car3	4846.38	-0.749215	0.231371	-3.23815	0.00120307	0.167499	ENSMUSG00000027559
Aldh1a7	235.304	-0.635531	0.196848	-3.22853	0.00124426	0.167499	ENSMUSG00000024747
ENSMUSG00000102070	503.385	-1.02145	0.317225	-3.21995	0.00128212	0.167499	ENSMUSG00000102070
Ddah1	667.236	-0.407192	0.126559	-3.21742	0.0012935	0.167499	ENSMUSG00000028194
Anks4b	189.21	-0.608408	0.189391	-3.21244	0.00131615	0.167499	ENSMUSG00000030909
Sec22c	17.451	1.27337	0.397535	3.20316	0.00135926	0.00135926	ENSMUSG00000061536
Tyrobp	94.5751	0.810476	0.254317	3.18688	0.00143818	0.1778	ENSMUSG00000030579
Clec7a	40.4329	1.30383	0.410147	3.17893	0.00147817	0.00147817	ENSMUSG00000079293
Zfp810	6.66901	2.40945	0.762367	3.16049	0.00157503	0.00157503	ENSMUSG00000066829
Ces2a	643.946	0.708836	0.224738	3.15406	0.00161019	0.18872	ENSMUSG00000055730
Galt	121.07	-0.622167	0.1973	-3.15341	0.00161373	0.18872	ENSMUSG00000036073
Zbp1	52.5751	1.68956	0.536786	3.14754	0.0016465	0.0016465	ENSMUSG00000027514
Lgals3bp	112.867	0.828313	0.263381	3.14492	0.0016613	0.18917	ENSMUSG00000033880
Slc35g1	20.9223	-1.30574	0.41578	-3.14046	0.00168684	0.00168684	ENSMUSG00000044026
Gm13203	3.4385	4.19148	1.33887	3.1306	0.00174448	0.00174448	ENSMUSG00000087273
Ebpl	551.442	-0.39112	0.125521	-3.11596	0.00183347	0.203421	ENSMUSG00000021928
Ptpa	60.3963	0.728779	0.234481	3.10806	0.00188322	0.203717	ENSMUSG00000039515
Rpl23	264.05	-0.516173	0.167282	-3.08564	0.00203116	0.212304	ENSMUSG00000071415
Cdpf1	8.2731	-1.80906	0.58744	-3.07957	0.00207298	0.00207298	ENSMUSG00000064284
Vamp8	243.83	0.498419	0.161858	3.07936	0.00207449	0.212304	ENSMUSG00000050732
Got1	1159.51	-0.554141	0.180586	-3.06858	0.0021508	0.212304	ENSMUSG00000025190
Igsf5	52.7807	-0.780682	0.254491	-3.06762	0.0021577	0.0021577	ENSMUSG00000000159
Vcam1	97.8479	0.950061	0.309998	3.06473	0.00217867	0.212304	ENSMUSG00000027962
Leap2	202.915	-0.585437	0.191273	-3.06074	0.00220792	0.212304	ENSMUSG00000036216
Rps19-ps3	85.9783	-0.941168	0.309769	-3.03828	0.0023793	0.223809	ENSMUSG00000080059
Hsp90aa1	109.25	-0.791665	0.262389	-3.01714	0.00255171	0.231738	ENSMUSG00000021270
Cyb561	10.8802	1.65249	0.547846	3.01634	0.00255849	0.00255849	ENSMUSG00000019590
Lef1	1.98854	4.82124	1.59944	3.01433	0.00257551	0.00257551	ENSMUSG00000027985
Snhg9	98.0912	0.852766	0.283497	3.00802	0.00262952	0.231738	ENSMUSG00000090101
Plk1	2.62953	4.52236	1.50826	2.99839	0.00271407	0.00271407	ENSMUSG00000030867
Lyz2	238.822	0.675437	0.225914	2.9898	0.00279162	0.231738	ENSMUSG00000069516
Ercc8	5.45248	-2.36241	0.79042	-2.9888	0.00280072	0.00280072	ENSMUSG00000021694
Clec4f	136.368	0.678735	0.227327	2.98572	0.00282914	0.231738	ENSMUSG00000014542
Cyp2f2	1442.9	0.528982	0.177465	2.98077	0.00287529	0.231738	ENSMUSG00000052974
ENSMUSG00000107205	3.06505	-3.87319	1.30012	-2.97909	0.00289102	0.00289102	ENSMUSG00000107205
Slco1a4	480.495	-0.534109	0.179295	-2.97895	0.00289242	0.231738	ENSMUSG00000030237
Cyp2c67	207.958	-0.644803	0.21681	-2.97405	0.00293899	0.231738	ENSMUSG00000062624
Aif1	60.9734	1.13557	0.381906	2.97343	0.00294492	0.231738	ENSMUSG00000024397
Rtp4	105.85	1.03701	0.349183	2.96982	0.00297971	0.231738	ENSMUSG00000033355
Ppp1r3c	61.4806	-1.09355	0.368468	-2.96782	0.00299915	0.231738	ENSMUSG00000067279
D130043K22Rik	35.5446	-0.839786	0.283636	-2.96079	0.00306848	0.00306848	ENSMUSG00000006711
Msr1	35.7026	1.21183	0.413523	2.93052	0.003384	0.003384	ENSMUSG00000025044
Cyp2a22	212.083	-0.891272	0.304307	-2.92886	0.00340212	0.257239	ENSMUSG00000091867
Itga7	11.2326	1.51521	0.517483	2.92805	0.00341096	0.00341096	ENSMUSG00000025348
Supt4a	15.2783	-1.17674	0.401908	-2.92788	0.00341287	0.00341287	ENSMUSG00000020485
Itih5	39.4487	0.949888	0.324631	2.92606	0.00343287	0.00343287	ENSMUSG00000025780
Cst3	663.934	0.372454	0.127372	2.92414	0.00345406	0.257239	ENSMUSG00000027447
Phf11d	7.41973	2.32896	0.797753	2.9194	0.00350708	0.00350708	ENSMUSG00000068245
Mt1	9523.48	0.808307	0.276878	2.91936	0.00350753	0.257239	ENSMUSG00000031765
Tap1	71.3658	1.31001	0.449849	2.91211	0.00358994	0.258894	ENSMUSG00000037321
Sntb1	67.8337	-0.652987	0.224836	-2.90428	0.00368096	0.261107	ENSMUSG00000060429
Vsig4	186.299	0.683852	0.236181	2.89545	0.0037861	0.264233	ENSMUSG00000044206
Psmd1	518.368	-0.444423	0.154068	-2.88459	0.00391918	0.265976	ENSMUSG00000026229
Cldn1	68.4049	-0.7611	0.263959	-2.8834	0.00393401	0.265976	ENSMUSG00000022512
Rnf213	41.2739	1.06772	0.371261	2.87592	0.00402847	0.00402847	ENSMUSG00000070327
ENSMUSG00000111771	1.90555	4.78144	1.66534	2.87115	0.0040898	0.0040898	ENSMUSG00000111771
Or4b12	2.4404	-5.29923	1.84752	-2.86829	0.00412698	0.00412698	ENSMUSG00000075062
ENSMUSG00000087613	11.1111	-1.86068	0.65052	-2.86029	0.00423249	0.00423249	ENSMUSG00000087613
Trim23	16.3637	1.22045	0.42678	2.85968	0.00424071	0.00424071	ENSMUSG00000021712
Cluap1	24.1706	1.03286	0.36266	2.848	0.00439945	0.00439945	ENSMUSG00000014232
Prpf18	49.7052	0.791819	0.278214	2.84608	0.0044261	0.0044261	ENSMUSG00000039449
Ly6e	933.794	0.706063	0.248197	2.84477	0.00444428	0.294691	ENSMUSG00000022587
Xylb	295.17	-0.511139	0.179905	-2.84116	0.00449494	0.294691	ENSMUSG00000035769
Slc4a1	1.73012	4.5851	1.61403	2.84077	0.0045005	0.0045005	ENSMUSG00000006574
Cables1	8.85082	-1.81123	0.637847	-2.83959	0.00451713	0.00451713	ENSMUSG00000040957
Jmjd6	45.3055	-0.766278	0.269866	-2.83948	0.00451878	0.00451878	ENSMUSG00000056962
Spcs2	281.726	-0.437507	0.154393	-2.83372	0.00460099	0.297141	ENSMUSG00000035227
Mfsd1	406.32	0.397312	0.140575	2.82634	0.00470831	0.299601	ENSMUSG00000027775
Cyp2a12	1737.64	-0.323886	0.114995	-2.81653	0.00485451	0.304427	ENSMUSG00000060407
Spopl	19.505	-1.17226	0.416774	-2.81269	0.00491283	0.00491283	ENSMUSG00000026771
Cd44	47.5318	0.844552	0.300448	2.81097	0.00493921	0.00493921	ENSMUSG00000005087
Tmsb4x	813.764	0.563703	0.200748	2.80802	0.00498478	0.30813	ENSMUSG00000049775
Tsc22d4	47.1339	0.870487	0.311483	2.79465	0.00519553	0.00519553	ENSMUSG00000029723
Sema6d	11.8999	1.59725	0.571541	2.79464	0.00519582	0.00519582	ENSMUSG00000027200
Tfrc	41.5643	-1.2363	0.4434	-2.78823	0.00529977	0.00529977	ENSMUSG00000022797
Bbln	50.8531	0.750501	0.270411	2.77541	0.00551323	0.00551323	ENSMUSG00000039195
Tm2d3	226.608	-0.449405	0.162222	-2.77031	0.00560036	0.341306	ENSMUSG00000078681
Plac8	43.7799	1.00193	0.362207	2.76617	0.00567183	0.00567183	ENSMUSG00000029322
Clec2h	27.8878	1.5341	0.554618	2.76605	0.00567397	0.00567397	ENSMUSG00000030364
Dennd11	7.3274	1.81713	0.657499	2.7637	0.00571507	0.00571507	ENSMUSG00000037172
Tgds	16.6365	1.27403	0.461088	2.7631	0.00572554	0.00572554	ENSMUSG00000022130
Tmem37	162.759	-0.542249	0.196292	-2.76246	0.00573672	0.344761	ENSMUSG00000050777
Usp33	5.97864	3.66796	1.32783	2.76236	0.00573853	0.00573853	ENSMUSG00000025437
Trim37	31.0782	0.890821	0.32253	2.76198	0.00574524	0.00574524	ENSMUSG00000018548
Gm36041	17.7597	-1.50224	0.543993	-2.7615	0.00575359	0.00575359	ENSMUSG00000112774
Adam19	1.80528	-4.20039	1.52577	-2.75296	0.00590586	0.00590586	ENSMUSG00000011256
Ccl6	62.991	0.813648	0.297187	2.73783	0.00618455	0.365307	ENSMUSG00000018927
Adamts10	7.06776	1.93473	0.707432	2.73487	0.00624054	0.00624054	ENSMUSG00000024299
Ly6a	42.2402	1.29661	0.474187	2.73438	0.0062498	0.0062498	ENSMUSG00000075602
2410006H16Rik	113.423	0.677332	0.247884	2.73245	0.00628643	0.365307	ENSMUSG00000086841
AI463229	23.7173	-1.03669	0.379682	-2.73042	0.00632533	0.00632533	ENSMUSG00000114828
Haao	1636.46	-0.371289	0.136089	-2.72828	0.00636657	0.365307	ENSMUSG00000000673
Cd180	8.80353	1.85865	0.681884	2.72576	0.00641534	0.00641534	ENSMUSG00000021624
Ctss	191.374	0.751948	0.275872	2.72571	0.0064163	0.365307	ENSMUSG00000038642
Impa2	7.94291	2.31795	0.851358	2.72265	0.00647602	0.00647602	ENSMUSG00000024525
Slbp	3.18092	2.92283	1.07472	2.71962	0.00653574	0.00653574	ENSMUSG00000004642
Gm15772	52.2724	-0.678264	0.250667	-2.70584	0.00681326	0.00681326	ENSMUSG00000062353
Psmc5	203.92	-0.521408	0.192844	-2.70378	0.00685556	0.385247	ENSMUSG00000020708
Emc7	165.338	0.479449	0.17783	2.69612	0.00701532	0.385687	ENSMUSG00000055943
Fancg	2.18927	-3.89214	1.44436	-2.69472	0.00704476	0.00704476	ENSMUSG00000028453
Gstm7	240.661	-0.833469	0.309654	-2.69161	0.00711073	0.385687	ENSMUSG00000004035
Unc93a2	10.3862	-1.59318	0.591962	-2.69135	0.00711633	0.00711633	ENSMUSG00000056133
Slc27a2	1040.69	0.366272	0.136127	2.69067	0.0071308	0.385687	ENSMUSG00000027359
Smo	3.5565	2.8988	1.07848	2.68784	0.00719151	0.00719151	ENSMUSG00000001761
ENSMUSG00000113326	3.96903	-2.76298	1.03112	-2.6796	0.0073711	0.0073711	ENSMUSG00000113326
Atp6v1f	442.744	0.368221	0.137427	2.67939	0.00737574	0.39401	ENSMUSG00000004285
Tmem86a	41.0797	1.02566	0.382973	2.67814	0.00740319	0.00740319	ENSMUSG00000010307
Slc2a8	46.2004	0.780263	0.292145	2.6708	0.00756697	0.00756697	ENSMUSG00000026791
Slc25a48	63.4137	-0.787982	0.295056	-2.67062	0.00757116	0.395994	ENSMUSG00000021509
C1qb	377.905	0.639883	0.239699	2.66952	0.00759591	0.395994	ENSMUSG00000036905
Smlr1	128.523	-0.524948	0.198309	-2.64712	0.00811802	0.418175	ENSMUSG00000096546
Cdkn1c	19.2983	1.24421	0.470232	2.64595	0.00814627	0.00814627	ENSMUSG00000037664
Catsper2	8.82413	1.45796	0.552385	2.63939	0.00830559	0.00830559	ENSMUSG00000033486
Creb3l3	699.596	0.559545	0.211999	2.63937	0.00830593	0.421794	ENSMUSG00000035041
Fchsd2	44.2884	0.685683	0.260262	2.63459	0.0084238	0.0084238	ENSMUSG00000030691
S1pr1	79.1827	-0.742868	0.28251	-2.62953	0.00855034	0.421794	ENSMUSG00000045092
Acot13	769.181	-0.451001	0.17152	-2.62944	0.00855255	0.421794	ENSMUSG00000006717
Sun2	184.135	0.536945	0.204284	2.62842	0.0085782	0.421794	ENSMUSG00000042524
Chrnb1	1.50161	4.54295	1.72886	2.62771	0.00859625	0.00859625	ENSMUSG00000041189
Pls3	161.551	-0.389557	0.148635	-2.62089	0.00876998	0.422666	ENSMUSG00000016382
Tnfsf10	12.8843	1.22711	0.46829	2.6204	0.00878264	0.00878264	ENSMUSG00000039304
Vcp	693.792	-0.302228	0.115355	-2.61999	0.00879314	0.422666	ENSMUSG00000028452
Amer1	18.3921	-1.0564	0.403408	-2.61869	0.00882673	0.00882673	ENSMUSG00000050332
Camk1	11.6625	1.34634	0.514397	2.61732	0.00886238	0.00886238	ENSMUSG00000030272
Sc5d	1616.17	-0.594904	0.227422	-2.61586	0.0089003	0.422666	ENSMUSG00000032018
Higd2a	429.582	0.32516	0.12446	2.61256	0.00898666	0.422666	ENSMUSG00000025868
Fabp4	25.2509	-0.891446	0.341969	-2.6068	0.0091393	0.0091393	ENSMUSG00000062515
ENSMUSG00000097729	3.75914	-2.63188	1.01101	-2.60323	0.00923506	0.00923506	ENSMUSG00000097729
Gm4332	83.6388	-0.603109	0.231756	-2.60234	0.00925894	0.43079	ENSMUSG00000106037
Arhgap6	20.4271	-1.07252	0.412447	-2.60038	0.00931197	0.00931197	ENSMUSG00000031355
5930430L01Rik	10.7145	-1.33767	0.514538	-2.59975	0.00932911	0.00932911	ENSMUSG00000106951
Tmed3	46.6067	-0.699685	0.269182	-2.5993	0.00934151	0.00934151	ENSMUSG00000032353
Ifi30	131.875	0.672904	0.259871	2.58937	0.00961505	0.442599	ENSMUSG00000031838
Ang	1463.57	-0.546044	0.211354	-2.58356	0.00977871	0.445395	ENSMUSG00000072115
Tigd5	8.35006	1.52533	0.591447	2.57897	0.00990945	0.00990945	ENSMUSG00000103906
Serinc2	24.3972	1.22863	0.476411	2.57894	0.00991048	0.00991048	ENSMUSG00000023232
Stip1	95.3637	-0.590234	0.229003	-2.5774	0.00995453	0.44868	ENSMUSG00000024966
Lztfl1	14.1948	1.61693	0.627687	2.57602	0.00999452	0.00999452	ENSMUSG00000025245
Clec4a3	13.0439	1.46081	0.56712	2.57584	0.00999983	0.00999983	ENSMUSG00000043832
Nsun4	37.359	-0.752524	0.292281	-2.57466	0.0100338	0.0100338	ENSMUSG00000028706
Sympk	39.8688	-0.807034	0.3135	-2.57427	0.0100451	0.0100451	ENSMUSG00000023118
Aqp8	265.001	-0.767615	0.298874	-2.56836	0.0102182	0.451455	ENSMUSG00000030762
Mtmr1	23.7441	1.03722	0.40389	2.56809	0.0102261	0.0102261	ENSMUSG00000015214
Rpl30	37.8632	-0.836126	0.325962	-2.5651	0.0103145	0.0103145	ENSMUSG00000058600
Mid1ip1	210.169	-0.830413	0.323819	-2.56443	0.0103344	0.451455	ENSMUSG00000008035
Nampt	264.159	0.523507	0.204401	2.56117	0.010432	0.451455	ENSMUSG00000020572
Rad23b	528.249	-0.343272	0.134032	-2.56112	0.0104334	0.451455	ENSMUSG00000028426
Vwa8	151.013	0.479316	0.187594	2.55507	0.0106166	0.454833	ENSMUSG00000058997
Cd53	22.9089	1.22751	0.481037	2.55181	0.0107165	0.0107165	ENSMUSG00000040747
Traf3ip3	1.50818	4.41727	1.7316	2.55098	0.010742	0.010742	ENSMUSG00000037318
Axl	70.7169	0.849791	0.333384	2.54899	0.0108036	0.458306	ENSMUSG00000002602
Smim1	10.8093	-1.40476	0.552729	-2.5415	0.0110378	0.0110378	ENSMUSG00000078350
Snhg12	34.8226	0.811112	0.319299	2.54029	0.0110761	0.0110761	ENSMUSG00000086290
Apol9a	136.77	0.987233	0.388939	2.53828	0.01114	0.467988	ENSMUSG00000057346
Ric3	3.06454	-3.27692	1.29114	-2.538	0.0111487	0.0111487	ENSMUSG00000048330
Kdm2b	4.78757	2.56188	1.00998	2.53658	0.0111941	0.0111941	ENSMUSG00000029475
Slc30a10	17.6803	-1.18196	0.466107	-2.53582	0.0112183	0.0112183	ENSMUSG00000026614
Incenp	8.51961	1.88201	0.744559	2.52768	0.0114819	0.0114819	ENSMUSG00000024660
Zfp946	8.12091	-1.61531	0.639903	-2.5243	0.0115927	0.0115927	ENSMUSG00000071266
Crygn	2.6747	-3.32237	1.31738	-2.52195	0.0116707	0.0116707	ENSMUSG00000038135
Gltp	22.9728	1.17872	0.467385	2.52194	0.0116711	0.0116711	ENSMUSG00000011884
Gngt2	36.5788	0.846982	0.335923	2.52136	0.0116904	0.0116904	ENSMUSG00000038811
Fads1	1140.48	-0.405995	0.161102	-2.52011	0.0117317	0.480874	ENSMUSG00000010663
Rai14	25.0472	-0.933251	0.370888	-2.51626	0.0118607	0.0118607	ENSMUSG00000022246
Gckr	250.291	-0.407798	0.162185	-2.5144	0.0119236	0.480874	ENSMUSG00000059434
S100a8	16.8079	2.78334	1.10714	2.51399	0.0119375	0.0119375	ENSMUSG00000056054
ENSMUSG00000107296	23.172	-1.45733	0.579781	-2.51359	0.011951	0.011951	ENSMUSG00000107296
Cpped1	118.625	0.636692	0.253305	2.51354	0.0119526	0.480874	ENSMUSG00000065979
Sirpa	47.9842	0.650505	0.258842	2.51314	0.0119663	0.0119663	ENSMUSG00000037902
Abcg3	16.5487	1.11942	0.44546	2.51295	0.0119727	0.0119727	ENSMUSG00000029299
Bcl7c	1.2747	-4.5373	1.8061	-2.5122	0.011998	0.011998	ENSMUSG00000030814
Cd207	4.37076	2.09858	0.836928	2.50747	0.0121597	0.0121597	ENSMUSG00000034783
Actr2	124.802	0.468217	0.186732	2.50743	0.0121613	0.480874	ENSMUSG00000020152
N4bp3	3.45606	-2.66212	1.06389	-2.50224	0.0123409	0.0123409	ENSMUSG00000001053
ENSMUSG00000071796	2.73118	-2.89465	1.15769	-2.50037	0.0124064	0.0124064	ENSMUSG00000071796
Ifi204	23.6905	1.10897	0.44363	2.49977	0.0124273	0.0124273	ENSMUSG00000073489
Cenpe	3.61351	2.65406	1.06174	2.49973	0.0124289	0.0124289	ENSMUSG00000045328
Phf20-ps	5.33735	-2.26078	0.904927	-2.4983	0.0124789	0.0124789	ENSMUSG00000098506
Tsga10	3.71819	-2.6854	1.0749	-2.49827	0.0124802	0.0124802	ENSMUSG00000060771
Smim35	1.96461	4.52793	1.81335	2.497	0.0125251	0.0125251	ENSMUSG00000091996
Dmgdh	682.718	-0.394087	0.157861	-2.49642	0.0125453	0.480874	ENSMUSG00000042102
Foxp2	17.7441	1.04478	0.418569	2.49608	0.0125573	0.0125573	ENSMUSG00000029563
Elovl2	975.258	-0.458611	0.183873	-2.49418	0.012625	0.480874	ENSMUSG00000021364
Ifit3	53.5064	0.997227	0.400003	2.49305	0.0126652	0.480874	ENSMUSG00000074896
St3gal1	150.895	-0.465647	0.187171	-2.48782	0.012853	0.480874	ENSMUSG00000013846
Mndal	55.1304	0.894665	0.359702	2.48724	0.0128739	0.480874	ENSMUSG00000090272
Mlycd	228.943	0.497007	0.199872	2.48662	0.0128964	0.480874	ENSMUSG00000074064
Ces3b	588.804	0.391487	0.157454	2.48636	0.0129058	0.480874	ENSMUSG00000062181
Tifa	65.0088	0.782418	0.314749	2.48585	0.0129243	0.480874	ENSMUSG00000046688
Fbln5	6.77358	1.83499	0.738496	2.48477	0.0129635	0.0129635	ENSMUSG00000021186
Cyba	41.9116	0.793656	0.319724	2.48232	0.0130531	0.0130531	ENSMUSG00000006519
Erp29	120.439	0.490365	0.19793	2.47747	0.0132319	0.480874	ENSMUSG00000029616
Slc25a47	1136.87	0.49068	0.198086	2.47711	0.0132452	0.480874	ENSMUSG00000048856
Qsox1	1049.09	0.313703	0.126709	2.47577	0.013295	0.480874	ENSMUSG00000033684
Atp9a	146.275	0.470162	0.189958	2.47509	0.0133204	0.480874	ENSMUSG00000027546
Slc18b1	4.57516	-1.85187	0.74828	-2.47483	0.0133298	0.0133298	ENSMUSG00000037455
Camk1d	348.343	-0.568972	0.229918	-2.47467	0.013336	0.480874	ENSMUSG00000039145
ENSMUSG00000084289	1.6673	-3.63337	1.47263	-2.46726	0.0136151	0.0136151	ENSMUSG00000084289
Avpr1a	64.3493	-0.617991	0.250612	-2.46592	0.013666	0.486742	ENSMUSG00000020123
Trim30a	47.1517	0.630923	0.25597	2.46484	0.0137076	0.0137076	ENSMUSG00000030921
C1qc	216.536	0.659111	0.267451	2.46441	0.0137237	0.486742	ENSMUSG00000036896
ENSMUSG00000094249	6.54139	1.88408	0.765366	2.46167	0.0138293	0.0138293	ENSMUSG00000094249
Cps1	3172.25	-0.328428	0.133896	-2.45286	0.0141726	0.498576	ENSMUSG00000025991
Cdk1	5.2555	2.48958	1.01629	2.44968	0.0142981	0.0142981	ENSMUSG00000019942
Nacc1	27.5257	-0.754289	0.308148	-2.44782	0.0143725	0.0143725	ENSMUSG00000001910
Gm6029	1.72917	-3.70584	1.5147	-2.44658	0.0144221	0.0144221	ENSMUSG00000116887
Dynll2	533.721	-0.323693	0.132396	-2.44489	0.0144898	0.505625	ENSMUSG00000020483
Tpx2	2.4959	3.6306	1.48726	2.44114	0.0146409	0.0146409	ENSMUSG00000027469
Rpl3	66.3107	-0.95857	0.39365	-2.43508	0.0148884	0.513109	ENSMUSG00000060036
Gng2	3.34472	2.61119	1.07312	2.43326	0.0149634	0.0149634	ENSMUSG00000043004
Zfp622	78.4994	0.614156	0.252448	2.4328	0.0149825	0.513109	ENSMUSG00000052253
Cd14	13.765	1.41264	0.580898	2.43182	0.0150232	0.0150232	ENSMUSG00000051439
Epb41l4aos	138.457	0.454901	0.18713	2.43093	0.0150601	0.513109	ENSMUSG00000087590
D830035M03Rik	3.71738	2.77775	1.14513	2.42572	0.0152781	0.0152781	ENSMUSG00000111828
Crot	436.417	0.481602	0.198718	2.42355	0.0153698	0.517342	ENSMUSG00000003623
Mdk	2.34715	3.33656	1.37681	2.42339	0.0153764	0.0153764	ENSMUSG00000027239
Cyp17a1	409.897	-0.616891	0.254674	-2.42228	0.0154234	0.517342	ENSMUSG00000003555
Tubb6	14.7999	-1.29801	0.537418	-2.41528	0.0157232	0.0157232	ENSMUSG00000001473
Kank2	123.212	-0.501389	0.207619	-2.41495	0.0157376	0.523819	ENSMUSG00000032194
Usp18	19.9252	1.1686	0.484373	2.4126	0.0158394	0.0158394	ENSMUSG00000030107
Mrpl9	38.5141	0.740601	0.307091	2.41167	0.0158798	0.0158798	ENSMUSG00000028140
Ssh2	82.0293	0.595601	0.247374	2.40769	0.0160538	0.530264	ENSMUSG00000037926
Itga3	5.76497	-1.83509	0.763796	-2.4026	0.0162792	0.0162792	ENSMUSG00000001507
Card10	19.0512	-0.942228	0.392226	-2.40226	0.0162943	0.0162943	ENSMUSG00000033170
Ccdc18	2.01371	4.04727	1.68596	2.40057	0.0163695	0.0163695	ENSMUSG00000056531
Septin2	2.55573	-2.89799	1.20888	-2.39726	0.016518	0.016518	ENSMUSG00000026276
Ap1m1	39.9483	-0.689839	0.287801	-2.39693	0.0165331	0.0165331	ENSMUSG00000003033
Ccar2	4.98038	1.96067	0.818044	2.39678	0.0165401	0.0165401	ENSMUSG00000033712
Sult5a1	19.3319	1.24275	0.518646	2.39615	0.0165684	0.0165684	ENSMUSG00000000739
Isg15	104.828	0.904093	0.377413	2.3955	0.0165977	0.542987	ENSMUSG00000035692
Dmac2l	17.0348	1.07652	0.44958	2.3945	0.0166432	0.0166432	ENSMUSG00000054894
B4galnt1	4.78817	-1.71928	0.718037	-2.39442	0.0166466	0.0166466	ENSMUSG00000006731
Aars1	171.91	-0.47714	0.199351	-2.39347	0.0166899	0.542987	ENSMUSG00000031960
Hk3	3.63162	2.53229	1.05804	2.39337	0.0166942	0.0166942	ENSMUSG00000025877
1810053B23Rik	12.6093	-1.34359	0.561427	-2.39317	0.0167034	0.0167034	ENSMUSG00000100277
Cdkn1a	8.26183	2.13962	0.896723	2.38605	0.0170306	0.0170306	ENSMUSG00000023067
Slfn2	17.109	1.32628	0.555886	2.38588	0.0170384	0.0170384	ENSMUSG00000072620
Bag2	6.99121	-1.7431	0.73076	-2.38533	0.0170637	0.0170637	ENSMUSG00000042215
Pou2f2	29.6058	1.13859	0.477735	2.38331	0.0171579	0.0171579	ENSMUSG00000008496
ENSMUSG00000103933	1.67094	3.44811	1.44726	2.38251	0.0171952	0.0171952	ENSMUSG00000103933
Niban2	6.60457	1.57633	0.661929	2.38141	0.0172463	0.0172463	ENSMUSG00000026796
F8	54.5371	0.616113	0.258863	2.38007	0.0173092	0.555102	ENSMUSG00000031196
Gpihbp1	84.2162	-0.5226	0.219592	-2.37987	0.0173189	0.555102	ENSMUSG00000022579
Ugt3a1	1.45246	-3.75085	1.57637	-2.37942	0.0173397	0.0173397	ENSMUSG00000072664
Fam180a	1.4671	3.77657	1.58837	2.37765	0.0174236	0.0174236	ENSMUSG00000047420
Dock8	24.2269	1.03745	0.436521	2.37664	0.0174713	0.0174713	ENSMUSG00000052085
Tmem203	24.2791	-0.776809	0.32719	-2.37418	0.0175878	0.0175878	ENSMUSG00000078201
Dtx4	13.5303	-1.38036	0.582105	-2.37132	0.0177247	0.0177247	ENSMUSG00000039982
Sfpq	116.544	-0.604782	0.255049	-2.37124	0.0177285	0.560858	ENSMUSG00000028820
Nlrp3	2.16711	3.70112	1.56176	2.36983	0.0177961	0.0177961	ENSMUSG00000032691
Gm4521	3.27828	2.73313	1.15364	2.36913	0.0178301	0.0178301	ENSMUSG00000115852
Fkbp2	225.861	-0.402755	0.170076	-2.36808	0.0178805	0.560858	ENSMUSG00000056629
Ppm1b	280.325	-0.284639	0.120306	-2.36596	0.0179833	0.560858	ENSMUSG00000061130
Tcta	20.8142	-0.8537	0.361138	-2.36392	0.0180828	0.0180828	ENSMUSG00000039461
Spred2	5.58908	-1.93213	0.817445	-2.36362	0.0180975	0.0180975	ENSMUSG00000045671
Akap17b	21.77	-0.962955	0.40743	-2.36349	0.0181038	0.0181038	ENSMUSG00000059708
H2-DMa	21.8822	1.06647	0.451749	2.36075	0.0182379	0.0182379	ENSMUSG00000037649
Calr	1454.16	-0.397768	0.168509	-2.36052	0.0182493	0.560858	ENSMUSG00000003814
Zbed4	17.7996	-1.05205	0.445752	-2.36017	0.0182667	0.0182667	ENSMUSG00000034333
Wdr59	8.94562	-1.2684	0.538149	-2.35697	0.0184246	0.0184246	ENSMUSG00000031959
Zdhhc24	1.93099	3.33955	1.4172	2.35643	0.0184513	0.0184513	ENSMUSG00000006463
Surf6	18.2276	-0.87331	0.370799	-2.35521	0.0185121	0.0185121	ENSMUSG00000036160
Samd9l	23.4958	0.821406	0.348763	2.3552	0.0185128	0.0185128	ENSMUSG00000047735
Fam47e	87.6177	-0.827324	0.351403	-2.35434	0.0185555	0.560858	ENSMUSG00000057068
Polr2f	101.873	0.421089	0.178929	2.35338	0.0186035	0.560858	ENSMUSG00000033020
Trpm2	16.7616	1.20051	0.510276	2.35267	0.0186391	0.0186391	ENSMUSG00000009292
Cd300e	8.20921	1.58253	0.674288	2.34696	0.0189272	0.0189272	ENSMUSG00000048498
C1qa	294.327	0.620645	0.264471	2.34675	0.0189382	0.560858	ENSMUSG00000036887
Rab34	8.78903	1.42995	0.609693	2.34536	0.0190085	0.0190085	ENSMUSG00000002059
Cdyl2	9.19488	1.35031	0.57582	2.34502	0.0190259	0.0190259	ENSMUSG00000031758
Ncapg2	1.74011	3.66809	1.56541	2.34322	0.0191182	0.0191182	ENSMUSG00000042029
Hnrnpu	403.158	-0.310732	0.132642	-2.34264	0.019148	0.560858	ENSMUSG00000039630
Coq8a	216.675	-0.681339	0.291232	-2.3395	0.0193094	0.560858	ENSMUSG00000026489
Klb	32.0979	-0.780043	0.333488	-2.33904	0.0193332	0.0193332	ENSMUSG00000029195
Zfp938	11.0379	-1.41254	0.604539	-2.33656	0.0194619	0.0194619	ENSMUSG00000062931
Ano10	14.9391	1.02405	0.438317	2.33632	0.0194746	0.0194746	ENSMUSG00000037949
Rell1	116.075	-0.447401	0.191597	-2.33512	0.019537	0.560858	ENSMUSG00000047881
Adgre1	36.3197	0.838328	0.359354	2.33287	0.0196548	0.0196548	ENSMUSG00000004730
Septin6	8.34754	-1.32744	0.569742	-2.3299	0.0198116	0.0198116	ENSMUSG00000050379
Il11ra1	139.432	-0.530217	0.227589	-2.32971	0.0198213	0.560858	ENSMUSG00000073889
Serpina7	47.8876	-0.916536	0.393507	-2.32915	0.0198512	0.0198512	ENSMUSG00000031271
Fam241b	5.97852	1.84183	0.790876	2.32885	0.0198669	0.0198669	ENSMUSG00000020083
Fcgrt	357.714	0.349394	0.15014	2.32712	0.019959	0.560858	ENSMUSG00000003420
Macf1	99.5564	0.541652	0.232851	2.32617	0.0200093	0.560858	ENSMUSG00000028649
Pclaf	6.67325	2.25563	0.970045	2.32528	0.0200568	0.0200568	ENSMUSG00000040204
Deptor	782.22	-0.271916	0.116963	-2.32481	0.0200819	0.560858	ENSMUSG00000022419
Cfp	110.493	0.68024	0.29273	2.32378	0.0201372	0.560858	ENSMUSG00000001128
Plaat3	127.29	0.56842	0.244824	2.32175	0.0202466	0.560858	ENSMUSG00000060675
Trim62	2.21355	-3.02257	1.30448	-2.31706	0.0205003	0.0205003	ENSMUSG00000041000
Letm2	4.97568	2.19262	0.946403	2.3168	0.0205147	0.0205147	ENSMUSG00000037363
Exosc5	92.2488	0.476802	0.205926	2.31541	0.0205907	0.560858	ENSMUSG00000061286
Nlrp12	36.0132	1.04856	0.453025	2.31457	0.0206363	0.0206363	ENSMUSG00000078817
Wfdc17	86.3855	0.633742	0.273946	2.31338	0.0207017	0.560858	ENSMUSG00000069792
Cd300c2	13.9997	1.13655	0.491444	2.31267	0.0207408	0.0207408	ENSMUSG00000044811
Tmod3	40.4439	0.633458	0.273949	2.31232	0.0207599	0.0207599	ENSMUSG00000058587
Slc17a1	22.5054	-0.901199	0.389909	-2.3113	0.020816	0.020816	ENSMUSG00000021335
Cxcl9	111.39	1.61801	0.700109	2.31109	0.020828	0.560858	ENSMUSG00000029417
Gab2	11.0842	1.30298	0.565747	2.30312	0.0212721	0.0212721	ENSMUSG00000004508
Lactb	166.411	-0.380234	0.165095	-2.30312	0.0212723	0.560858	ENSMUSG00000032370
Id1	67.7406	-0.931881	0.404675	-2.30279	0.0212908	0.560858	ENSMUSG00000042745
Nhsl1	5.30026	-1.87044	0.812446	-2.30223	0.021322	0.021322	ENSMUSG00000039835
Ddx17	108.039	-0.498315	0.216492	-2.30178	0.0213478	0.560858	ENSMUSG00000055065
Fcer1g	96.0346	0.670069	0.291128	2.30163	0.021356	0.560858	ENSMUSG00000058715
Shank2	11.0025	-1.35729	0.589851	-2.30108	0.0213872	0.0213872	ENSMUSG00000037541
Hcst	7.67844	1.77641	0.772329	2.30007	0.0214444	0.0214444	ENSMUSG00000064109
Eif4e3	72.9553	0.803003	0.349581	2.29705	0.0216162	0.560858	ENSMUSG00000093661
Bcap29	27.5365	0.788962	0.343501	2.29683	0.0216286	0.0216286	ENSMUSG00000020650
ENSMUSG00000095041	79.8808	-0.525882	0.22898	-2.29663	0.0216401	0.560858	ENSMUSG00000095041
Dnaaf10	19.7094	1.09784	0.478037	2.29656	0.021644	0.021644	ENSMUSG00000078970
Nup155	18.813	-0.958038	0.417195	-2.29638	0.0216542	0.0216542	ENSMUSG00000022142
Gm5879	34.3043	-0.817736	0.356123	-2.29622	0.0216636	0.0216636	ENSMUSG00000068262
Tmem8b	4.72113	-1.981	0.863195	-2.29496	0.0217353	0.0217353	ENSMUSG00000078716
Lgals3	42.4176	0.995642	0.434109	2.29353	0.0218176	0.0218176	ENSMUSG00000050335
Gdf15	23.9889	1.21508	0.530184	2.29182	0.0219162	0.0219162	ENSMUSG00000038508
Ugdh	165.507	-0.569525	0.248521	-2.29166	0.0219251	0.560858	ENSMUSG00000029201
Gm6377	1.89161	-3.42464	1.49488	-2.29092	0.0219681	0.0219681	ENSMUSG00000048621
Gas2	63.2103	-0.678717	0.296323	-2.29047	0.0219943	0.560858	ENSMUSG00000030498
Gstm4	90.862	-0.584181	0.255086	-2.29013	0.0220137	0.560858	ENSMUSG00000027890
Cfap299	1.37095	-4.63339	2.02485	-2.28827	0.022122	0.022122	ENSMUSG00000057816
Nsdhl	164.628	-0.80244	0.35085	-2.28713	0.0221882	0.560858	ENSMUSG00000031349
Agxt2	311.729	-0.432728	0.189225	-2.28684	0.0222053	0.560858	ENSMUSG00000089678
Crp	956.501	-0.346968	0.151768	-2.28618	0.0222439	0.560858	ENSMUSG00000037942
Npr1	19.5455	-0.81862	0.358117	-2.2859	0.0222601	0.0222601	ENSMUSG00000027931
Aldh4a1	988.773	-0.331654	0.145138	-2.28509	0.0223076	0.560858	ENSMUSG00000028737
Selenos	453.45	-0.45981	0.201336	-2.28379	0.0223839	0.560858	ENSMUSG00000075701
Por	1663.16	0.415505	0.182176	2.28079	0.0225611	0.560858	ENSMUSG00000005514
Edem1	211.563	-0.37133	0.162814	-2.2807	0.0225664	0.560858	ENSMUSG00000030104
Endou	1.35066	-3.6058	1.58137	-2.28017	0.0225976	0.0225976	ENSMUSG00000022468
Lman1	806.269	-0.334857	0.146892	-2.27962	0.0226303	0.560858	ENSMUSG00000041891
Ccl9	282.534	-0.401817	0.176283	-2.27939	0.0226441	0.560858	ENSMUSG00000019122
Batf3	3.26681	2.50759	1.1009	2.27776	0.0227411	0.0227411	ENSMUSG00000026630
Fcgr3	58.8344	0.772924	0.33944	2.27706	0.0227829	0.560858	ENSMUSG00000059498
ENSMUSG00000072680	8.07492	-1.38421	0.608059	-2.27643	0.0228202	0.0228202	ENSMUSG00000072680
Pcbd1	947.875	-0.351093	0.154231	-2.27641	0.0228214	0.560858	ENSMUSG00000020098
Ift52	61.0384	0.522556	0.229624	2.27571	0.0228635	0.560858	ENSMUSG00000017858
ENSMUSG00000115276	2.24111	-3.48849	1.53337	-2.27505	0.0229031	0.0229031	ENSMUSG00000115276
Pcsk4	58.4897	0.775093	0.34085	2.274	0.0229659	0.560858	ENSMUSG00000020131
Zc3h18	144.889	-0.367868	0.161853	-2.27285	0.0230349	0.560858	ENSMUSG00000017478
Wdr89	77.8962	-0.692226	0.304645	-2.27224	0.023072	0.560858	ENSMUSG00000045690
ENSMUSG00000106190	1.57369	-3.33373	1.46817	-2.27066	0.0231673	0.0231673	ENSMUSG00000106190
ENSMUSG00000061390	1.97084	4.12873	1.81955	2.2691	0.0232623	0.0232623	ENSMUSG00000061390
Smarca5	71.36	-0.481891	0.212439	-2.26837	0.0233065	0.563392	ENSMUSG00000031715
Rnf144a	15.2145	-0.954818	0.42097	-2.26814	0.0233207	0.0233207	ENSMUSG00000020642
Scimp	5.63409	1.77097	0.781351	2.26654	0.0234182	0.0234182	ENSMUSG00000057135
Zfp729a	9.8701	-1.38102	0.609424	-2.26611	0.0234449	0.0234449	ENSMUSG00000021510
Galnt18	2.66418	-3.18329	1.4054	-2.26504	0.0235102	0.0235102	ENSMUSG00000038296
Ccl2	6.45838	2.6416	1.16867	2.26035	0.0237993	0.0237993	ENSMUSG00000035385
Myl9	3.60639	-2.23802	0.990251	-2.26005	0.0238181	0.0238181	ENSMUSG00000067818
ENSMUSG00000063286	15.5955	1.27474	0.564359	2.25874	0.0238999	0.0238999	ENSMUSG00000063286
Pex16	145.753	0.45054	0.199767	2.25533	0.0241128	0.579537	ENSMUSG00000027222
Tmem65	17.6022	0.977908	0.43365	2.25506	0.0241293	0.0241293	ENSMUSG00000062373
4930453N24Rik	56.7167	-0.539643	0.239493	-2.25327	0.0242423	0.579537	ENSMUSG00000059920
Nrgn	9.10441	1.31332	0.582916	2.25301	0.0242585	0.0242585	ENSMUSG00000053310
Snhg15	4.6124	-2.01676	0.895515	-2.25206	0.0243183	0.0243183	ENSMUSG00000085156
Ptpn13	1.69484	-3.83221	1.70172	-2.25196	0.024325	0.024325	ENSMUSG00000034573
Mars2	4.71704	-2.10738	0.935968	-2.25156	0.0243504	0.0243504	ENSMUSG00000046994
Rab7b	5.30052	1.56118	0.693617	2.25079	0.024399	0.024399	ENSMUSG00000052688
Slc22a5	13.1757	1.33982	0.595353	2.25047	0.0244193	0.0244193	ENSMUSG00000018900
Tesmin	3.72295	2.53448	1.12727	2.24834	0.0245547	0.0245547	ENSMUSG00000024905
Rpl19	16.2962	0.945538	0.420661	2.24774	0.0245927	0.0245927	ENSMUSG00000017404
Gstm6	242.471	-0.378534	0.168577	-2.24546	0.0247385	0.588152	ENSMUSG00000068762
Mettl8	22.4156	0.821299	0.36611	2.24331	0.0248766	0.0248766	ENSMUSG00000041975
ENSMUSG00000105442	4.85878	-1.74393	0.7774	-2.24328	0.0248785	0.0248785	ENSMUSG00000105442
Ifi44	34.6188	1.03679	0.462816	2.24019	0.0250789	0.0250789	ENSMUSG00000028037
ENSMUSG00000116718	2.35504	3.3515	1.49618	2.24004	0.0250882	0.0250882	ENSMUSG00000116718
Cxcl13	10.5452	1.42142	0.634664	2.23965	0.0251137	0.0251137	ENSMUSG00000023078
ENSMUSG00000085172	27.1014	-0.850338	0.379751	-2.2392	0.0251429	0.0251429	ENSMUSG00000085172
Hmgb3	43.5408	-0.662766	0.296012	-2.23898	0.0251571	0.0251571	ENSMUSG00000015217
Srsf3-ps	12.5493	-1.28167	0.572607	-2.2383	0.0252012	0.0252012	ENSMUSG00000078134
Lsp1	6.82961	1.9405	0.869048	2.2329	0.0255556	0.0255556	ENSMUSG00000018819
Tle6	3.52453	-2.28775	1.02496	-2.23205	0.0256118	0.0256118	ENSMUSG00000034758
Prps1l3	6.74431	-1.88084	0.84305	-2.231	0.0256813	0.0256813	ENSMUSG00000079104
Plce1	27.6555	0.837249	0.375437	2.23006	0.0257432	0.0257432	ENSMUSG00000024998
Ruvbl1	19.797	0.948782	0.425465	2.22999	0.0257482	0.0257482	ENSMUSG00000030079
Adamts2	5.85187	-1.78797	0.802279	-2.22861	0.0258396	0.0258396	ENSMUSG00000036545
ENSMUSG00000083019	2.12029	-3.14289	1.41092	-2.22756	0.0259101	0.0259101	ENSMUSG00000083019
Ncf1	20.5127	1.08651	0.487945	2.22671	0.025967	0.025967	ENSMUSG00000015950
Rps13-ps1	74.5548	-0.657588	0.295373	-2.2263	0.025994	0.609458	ENSMUSG00000066362
Slc25a10	233.893	0.361459	0.162467	2.22481	0.0260939	0.609458	ENSMUSG00000025792
Cers6	34.6958	0.803983	0.361417	2.22453	0.0261128	0.0261128	ENSMUSG00000027035
Id2	1133.34	-0.629658	0.283093	-2.22421	0.0261344	0.609458	ENSMUSG00000020644
Ptprc	35.4873	0.876079	0.394542	2.2205	0.026385	0.026385	ENSMUSG00000026395
Rwdd4a	81.5434	-0.503146	0.226685	-2.21958	0.0264475	0.609458	ENSMUSG00000031568
Cd9	22.4885	1.11652	0.503059	2.21946	0.0264554	0.0264554	ENSMUSG00000030342
Ccl7	1.01949	4.01543	1.81059	2.21775	0.0265722	0.0265722	ENSMUSG00000035373
Ccdc180	1.42518	4.33852	1.95842	2.21532	0.0267384	0.0267384	ENSMUSG00000035539
Calhm6	7.92403	1.77283	0.800948	2.21341	0.0268694	0.0268694	ENSMUSG00000046031
Acp5	172.749	0.427756	0.193639	2.20905	0.0271715	0.609458	ENSMUSG00000001348
Cd300a	16.2382	1.2957	0.586574	2.20893	0.0271792	0.0271792	ENSMUSG00000034652
Tmem229b	7.08356	1.52	0.688221	2.20859	0.0272034	0.0272034	ENSMUSG00000046157
Psen2	999.613	-0.381106	0.172645	-2.20745	0.0272825	0.609458	ENSMUSG00000010609
Acat2	272.771	-0.646794	0.29302	-2.20734	0.0272904	0.609458	ENSMUSG00000023832
Ift22	9.11984	1.59558	0.722916	2.20715	0.0273039	0.0273039	ENSMUSG00000007987
Gm8209	6.04097	-1.66564	0.754681	-2.20708	0.0273086	0.0273086	ENSMUSG00000108370
Gm12630	15.3263	1.50219	0.681025	2.20578	0.0273997	0.0273997	ENSMUSG00000082969
Cs	199.955	-0.426675	0.193482	-2.20525	0.0274367	0.609458	ENSMUSG00000005683
Arhgap31	19.5613	-1.01213	0.459041	-2.20488	0.0274623	0.0274623	ENSMUSG00000022799
Sp2	7.58329	-1.40214	0.636055	-2.20442	0.0274946	0.0274946	ENSMUSG00000018678
Zhx3	117.077	-0.503044	0.228297	-2.20346	0.0275622	0.609458	ENSMUSG00000035877
Gm13421	3.43493	-2.13473	0.968949	-2.20313	0.0275853	0.0275853	ENSMUSG00000085929
Setbp1	6.9236	-1.79437	0.814575	-2.20283	0.0276067	0.0276067	ENSMUSG00000024548
Rpl5-ps1	6.34376	1.74896	0.79498	2.2	0.0278069	0.0278069	ENSMUSG00000082193
Foxa2	176.022	-0.437701	0.19896	-2.19995	0.0278107	0.609458	ENSMUSG00000037025
Gbp3	36.6035	1.08069	0.491327	2.19953	0.0278405	0.0278405	ENSMUSG00000028268
ENSMUSG00000087606	1.24586	4.24462	1.93013	2.19914	0.027868	0.027868	ENSMUSG00000087606
Slc22a30	86.4368	-0.450983	0.205185	-2.19793	0.0279538	0.609458	ENSMUSG00000052562
Oas3	2.60622	3.21892	1.46579	2.19603	0.0280897	0.0280897	ENSMUSG00000032661
Ercc6l2	15.5722	-1.13418	0.51668	-2.19514	0.0281538	0.0281538	ENSMUSG00000021470
Nqo2	221.537	-0.37554	0.171091	-2.19498	0.0281651	0.609458	ENSMUSG00000046949
Ect2	2.4906	2.95834	1.34786	2.19485	0.0281747	0.0281747	ENSMUSG00000027699
Gtf2i	163.226	-0.454155	0.206988	-2.19411	0.0282276	0.609458	ENSMUSG00000060261
Wdfy4	6.23972	1.51421	0.690131	2.19409	0.0282286	0.0282286	ENSMUSG00000051506
Irf7	76.6298	0.924935	0.421865	2.19249	0.028344	0.609458	ENSMUSG00000025498
Abcb11	519.048	-0.389918	0.177923	-2.1915	0.0284156	0.609458	ENSMUSG00000027048
Uox	4518.72	-0.269267	0.122889	-2.19114	0.0284417	0.609458	ENSMUSG00000028186
Hsd3b2	14.5943	1.14308	0.522019	2.18972	0.0285447	0.0285447	ENSMUSG00000063730
Gsta3	3846.88	-0.4664	0.213083	-2.18882	0.0286103	0.609458	ENSMUSG00000025934
Arhgef19	53.7216	-0.730811	0.333932	-2.18851	0.0286328	0.609458	ENSMUSG00000028919
Pih1d2	1.15776	3.91962	1.79134	2.1881	0.0286624	0.0286624	ENSMUSG00000000167
Smpdl3a	70.3224	0.566679	0.258993	2.18801	0.0286692	0.609458	ENSMUSG00000019872
Mgam	228.922	-0.301795	0.137948	-2.18774	0.0286887	0.609458	ENSMUSG00000068587
1700008J07Rik	5.3862	-1.56317	0.71537	-2.18512	0.0288799	0.0288799	ENSMUSG00000101225
Adamts6	1.7414	4.14954	1.89907	2.18504	0.0288859	0.0288859	ENSMUSG00000046169
Tm4sf4	236.898	0.371009	0.169832	2.18456	0.0289209	0.609458	ENSMUSG00000027801
Crtc2	9.28932	2.16264	0.990078	2.18431	0.0289393	0.0289393	ENSMUSG00000027936
Ap5z1	9.85867	1.19437	0.54691	2.18385	0.0289732	0.0289732	ENSMUSG00000039623
Saa2	230.715	2.00761	0.920305	2.18146	0.0291496	0.609458	ENSMUSG00000057465
Usp10	69.503	-0.508358	0.23312	-2.18067	0.0292079	0.609458	ENSMUSG00000031826
Skap2	84.8114	0.475134	0.217893	2.18058	0.0292145	0.609458	ENSMUSG00000059182
ENSMUSG00000115200	4.21124	-2.39372	1.09787	-2.18032	0.0292338	0.0292338	ENSMUSG00000115200
Foxp1	139.539	-0.459582	0.210826	-2.17991	0.029264	0.609458	ENSMUSG00000030067
Ccdc93	14.2951	0.993715	0.45614	2.17853	0.0293667	0.0293667	ENSMUSG00000026339
Ifi207	13.6383	1.13798	0.522783	2.17677	0.0294977	0.0294977	ENSMUSG00000073490
Apoa4	14.1251	1.07554	0.494643	2.17438	0.0296769	0.0296769	ENSMUSG00000032080
ENSMUSG00000109482	103.784	-0.512986	0.235956	-2.17407	0.0296998	0.609458	ENSMUSG00000109482
Bcas3os1	1.05243	-3.83614	1.76471	-2.1738	0.0297199	0.0297199	ENSMUSG00000086199
Maf	396.301	0.340319	0.156719	2.17153	0.0298915	0.609458	ENSMUSG00000055435
Cd68	45.7954	0.723632	0.333456	2.1701	0.0299993	0.0299993	ENSMUSG00000018774
Cyb5b	666.832	-0.556888	0.25671	-2.16933	0.0300576	0.609458	ENSMUSG00000031924
Mdp1	39.6981	-0.588272	0.271271	-2.16858	0.0301148	0.0301148	ENSMUSG00000002329
Serpina3n	1225.31	0.445606	0.205521	2.16818	0.0301452	0.609458	ENSMUSG00000021091
Isoc2a	392.13	-0.35015	0.161675	-2.16577	0.0303288	0.609458	ENSMUSG00000086784
Plekhf1	20.7741	0.824265	0.380726	2.16499	0.0303888	0.0303888	ENSMUSG00000074170
Igsf6	50.4904	0.850068	0.393113	2.1624	0.0305874	0.0305874	ENSMUSG00000035004
Adrm1b	103.169	-0.45845	0.212066	-2.16183	0.0306315	0.609458	ENSMUSG00000042165
H2-Q7	287.891	0.584742	0.270514	2.16159	0.0306495	0.609458	ENSMUSG00000060550
Parp9	81.4213	0.536498	0.248217	2.16141	0.0306638	0.609458	ENSMUSG00000022906
Cfh	901.049	0.399675	0.184964	2.16083	0.0307088	0.609458	ENSMUSG00000026365
Rsf1	49.3672	0.59973	0.277593	2.16046	0.0307369	0.0307369	ENSMUSG00000035623
Dsc2	70.1799	0.767815	0.355431	2.16024	0.0307544	0.609458	ENSMUSG00000024331
Nasp	54.9819	-0.496494	0.229875	-2.15984	0.0307848	0.609458	ENSMUSG00000028693
Cyp3a59	67.5258	0.658099	0.304906	2.15837	0.0308994	0.609458	ENSMUSG00000061292
Gpd2	111.181	-0.623667	0.289207	-2.15647	0.0310466	0.609458	ENSMUSG00000026827
Csf2rb	22.1475	0.910803	0.422668	2.15489	0.0311706	0.0311706	ENSMUSG00000071713
Rpl10a-ps2	1.2395	-3.70433	1.71967	-2.1541	0.0312327	0.0312327	ENSMUSG00000061988
Gm16573	19.188	0.968713	0.449781	2.15374	0.0312603	0.0312603	ENSMUSG00000090038
Ftsj1	30.693	-0.854873	0.39719	-2.1523	0.0313734	0.0313734	ENSMUSG00000031171
Denr	196.969	-0.326522	0.151778	-2.15131	0.0314519	0.609458	ENSMUSG00000023106
Acnat2	104.915	-0.85047	0.395446	-2.15066	0.031503	0.609458	ENSMUSG00000060317
Niban1	15.8987	0.964976	0.448926	2.14952	0.031593	0.031593	ENSMUSG00000026483
Pnpla2	270.435	0.419881	0.195339	2.1495	0.031595	0.609458	ENSMUSG00000025509
Cemip2	66.7051	0.572975	0.266613	2.14909	0.0316273	0.609458	ENSMUSG00000024754
Lgmn	66.6301	0.601327	0.27991	2.14828	0.0316912	0.609458	ENSMUSG00000021190
Chi3l1	1.95502	3.24535	1.51197	2.14644	0.0318382	0.0318382	ENSMUSG00000064246
Mettl1	51.5796	-0.63494	0.296054	-2.14468	0.0319785	0.0319785	ENSMUSG00000006732
Tmem263	26.2145	-0.857681	0.400077	-2.14379	0.0320497	0.0320497	ENSMUSG00000060935
Map1b	2.16583	-2.78873	1.30133	-2.14299	0.0321139	0.0321139	ENSMUSG00000052727
Vegfb	84.3012	-0.611844	0.285561	-2.1426	0.0321449	0.615447	ENSMUSG00000024962
Slc2a5	22.1097	0.787358	0.367592	2.14194	0.0321986	0.0321986	ENSMUSG00000028976
Gjc1	1.10853	3.79135	1.77192	2.13968	0.0323804	0.0323804	ENSMUSG00000034520
Glo1	625.841	-0.303584	0.141917	-2.13916	0.032423	0.618037	ENSMUSG00000024026
Firre	15.7691	-0.925989	0.43325	-2.13731	0.0325728	0.0325728	ENSMUSG00000085396
Tapbp	436.587	0.472182	0.220956	2.137	0.0325981	0.618648	ENSMUSG00000024308
Was	8.32792	1.46104	0.683844	2.13651	0.032638	0.032638	ENSMUSG00000031165
Ckb	24.6016	0.90972	0.426371	2.13364	0.0328725	0.0328725	ENSMUSG00000001270
ENSMUSG00000074357	2.4721	-2.56015	1.2003	-2.13292	0.0329311	0.0329311	ENSMUSG00000074357
ENSMUSG00000085028	5.46114	-1.4764	0.69254	-2.13186	0.0330187	0.0330187	ENSMUSG00000085028
Themis	1.19609	-3.95898	1.85804	-2.13072	0.0331119	0.0331119	ENSMUSG00000049109
Ctsc	400.163	0.415993	0.195362	2.12935	0.0332256	0.627512	ENSMUSG00000030560
Ppp1r13b	12.5358	-0.997069	0.468409	-2.12863	0.0332848	0.0332848	ENSMUSG00000021285
Gbp7	242.463	1.18924	0.55891	2.12778	0.0333551	0.627512	ENSMUSG00000040253
Ltb4r1	1.93827	-4.06155	1.90939	-2.12714	0.0334083	0.0334083	ENSMUSG00000046908
Dreh	1.8327	3.37674	1.58878	2.12537	0.0335556	0.0335556	ENSMUSG00000117105
Kri1	1.61443	-3.09352	1.45589	-2.12483	0.0336007	0.0336007	ENSMUSG00000035047
Gm2788	28.5428	0.759315	0.357354	2.12483	0.0336011	0.0336011	ENSMUSG00000085995
Slc23a1	206.789	-0.456014	0.214624	-2.12472	0.0336103	0.629203	ENSMUSG00000024354
Myrf	26.4234	-0.737101	0.346922	-2.12469	0.0336129	0.0336129	ENSMUSG00000036098
Ormdl1	63.5987	0.535949	0.252424	2.12321	0.0337359	0.629203	ENSMUSG00000026097
Mast3	14.8686	-1.06258	0.500766	-2.12191	0.0338455	0.0338455	ENSMUSG00000031833
ENSMUSG00000074807	13.9064	0.878492	0.414264	2.12061	0.0339548	0.0339548	ENSMUSG00000074807
Laptm5	67.7218	0.801942	0.378428	2.11914	0.0340786	0.630525	ENSMUSG00000028581
Gorasp2	156.255	-0.385008	0.181746	-2.11838	0.0341425	0.630525	ENSMUSG00000014959
Yeats4	152.091	0.405121	0.191349	2.11719	0.0342439	0.630525	ENSMUSG00000020171
Rps17-ps1	1.34361	-4.04104	1.90896	-2.11688	0.0342697	0.0342697	ENSMUSG00000114238
Abhd14a	24.73	-0.8172	0.386137	-2.11635	0.0343155	0.0343155	ENSMUSG00000042210
AB124611	13.9668	0.979824	0.463366	2.11458	0.0344661	0.0344661	ENSMUSG00000057191
Psmb8	188.213	0.692594	0.32756	2.11441	0.0344805	0.632191	ENSMUSG00000024338
Tubb4b	11.939	-1.17377	0.555573	-2.11273	0.034624	0.034624	ENSMUSG00000036752
Ddx41	35.0531	0.661173	0.31299	2.11244	0.0346488	0.0346488	ENSMUSG00000021494
Katna1	42.3726	-0.587034	0.27801	-2.11156	0.0347246	0.0347246	ENSMUSG00000019794
Hspb8	1194.97	-0.482283	0.228513	-2.11052	0.0348132	0.632516	ENSMUSG00000041548
Calm1	1249.62	-0.210486	0.0997599	-2.10993	0.0348645	0.632516	ENSMUSG00000001175
Rgn	3459.16	-0.328706	0.155852	-2.10909	0.0349367	0.632516	ENSMUSG00000023070
Psma4	331.038	-0.268144	0.127267	-2.10695	0.0351219	0.633219	ENSMUSG00000032301
Anapc1	28.6171	0.675476	0.320854	2.10524	0.0352702	0.0352702	ENSMUSG00000014355
Letmd1	67.0568	0.594482	0.282505	2.10432	0.0353504	0.633267	ENSMUSG00000037353
Glrx3	202.222	-0.338349	0.160847	-2.10355	0.0354173	0.633267	ENSMUSG00000031068
Arhgef26	47.642	0.703821	0.334696	2.10287	0.0354772	0.0354772	ENSMUSG00000036885
Tmem132a	7.96181	1.24937	0.594253	2.10242	0.0355165	0.0355165	ENSMUSG00000024736
Zc3h12a	4.33324	2.02426	0.963098	2.10182	0.0355688	0.0355688	ENSMUSG00000042677
Lpgat1	411.471	0.336702	0.160289	2.10059	0.0356767	0.635241	ENSMUSG00000026623
Rpl13-ps1	1.32624	-3.54662	1.68962	-2.09906	0.0358115	0.0358115	ENSMUSG00000082806
Sod3	105.091	0.562454	0.267969	2.09895	0.0358213	0.635241	ENSMUSG00000072941
Efcab2	28.398	-0.698327	0.333015	-2.09698	0.035995	0.035995	ENSMUSG00000026495
ENSMUSG00000092358	1.42383	-4.00003	1.90761	-2.09688	0.0360045	0.0360045	ENSMUSG00000092358
Pgrmc2	362.225	-0.270169	0.128877	-2.09633	0.0360525	0.636731	ENSMUSG00000049940
Slx4	3.49005	-2.24455	1.07087	-2.096	0.0360823	0.0360823	ENSMUSG00000039738
Klra2	9.16317	1.92433	0.91814	2.0959	0.036091	0.036091	ENSMUSG00000030187
Hspa14	28.4523	-0.708259	0.337955	-2.09572	0.0361068	0.0361068	ENSMUSG00000109865
ENSMUSG00000090623	1.58099	3.27471	1.5632	2.09487	0.0361823	0.0361823	ENSMUSG00000090623
Asf1a	11.9429	-1.05792	0.505014	-2.09482	0.0361868	0.0361868	ENSMUSG00000019857
Lair1	14.5634	1.1548	0.552002	2.09202	0.0364369	0.0364369	ENSMUSG00000055541
Coa6	47.8556	0.604171	0.28884	2.09172	0.0364638	0.0364638	ENSMUSG00000051671
Zfp120	39.215	-0.581277	0.277956	-2.09126	0.0365051	0.0365051	ENSMUSG00000068134
Iigp1	2026.25	1.25776	0.601606	2.09066	0.0365582	0.639087	ENSMUSG00000054072
Ptprf	402.984	-0.368885	0.176534	-2.08959	0.0366545	0.639087	ENSMUSG00000033295
Pmm1	10.9917	1.09607	0.524547	2.08955	0.0366584	0.0366584	ENSMUSG00000022474
Rce1	16.3814	-0.939735	0.449747	-2.08947	0.0366652	0.0366652	ENSMUSG00000024889
Gpt2	582.485	0.346257	0.165873	2.08748	0.0368443	0.639087	ENSMUSG00000031700
Cybb	131.412	0.595755	0.285452	2.08706	0.0368827	0.639087	ENSMUSG00000015340
Sgpl1	93.0391	-0.425793	0.204061	-2.0866	0.0369244	0.639087	ENSMUSG00000020097
Mxra7	7.00788	1.63552	0.783991	2.08614	0.0369656	0.0369656	ENSMUSG00000020814
Tmem158	2.07305	-2.67499	1.28274	-2.08537	0.037036	0.037036	ENSMUSG00000054871
Cmtm3	12.6991	1.09849	0.526786	2.08527	0.0370445	0.0370445	ENSMUSG00000031875
Ppfia4	4.30811	1.81641	0.871124	2.08513	0.0370576	0.0370576	ENSMUSG00000026458
Pde7b	1.95234	-3.19833	1.53401	-2.08494	0.0370745	0.0370745	ENSMUSG00000019990
Nsmf	67.5913	0.61587	0.295536	2.08391	0.0371687	0.639958	ENSMUSG00000006476
Bmp5	1.86224	-3.44105	1.65186	-2.08314	0.0372381	0.0372381	ENSMUSG00000032179
Mcu	76.2475	-0.62857	0.301793	-2.08279	0.0372705	0.639958	ENSMUSG00000009647
A630031M04Rik	18.9559	1.03232	0.495648	2.08277	0.0372719	0.0372719	ENSMUSG00000087470
Gpx3	14.5324	1.04669	0.502794	2.08175	0.0373651	0.0373651	ENSMUSG00000018339
Rrm1	15.5395	0.999198	0.480153	2.081	0.0374341	0.0374341	ENSMUSG00000030978
Serpina11	117.128	-0.485482	0.233489	-2.07925	0.0375946	0.641519	ENSMUSG00000063232
Csnk2a2	134.466	0.359419	0.172917	2.07856	0.0376579	0.641519	ENSMUSG00000046707
Actn1	167.597	0.422774	0.203685	2.07563	0.0379279	0.643584	ENSMUSG00000015143
Rpl31	52.1733	-0.55587	0.267976	-2.07433	0.038049	0.038049	ENSMUSG00000073702
Fam174a	36.3243	0.680985	0.328403	2.07362	0.0381143	0.0381143	ENSMUSG00000051185
Batf	1.26762	3.44396	1.66448	2.06909	0.0385376	0.0385376	ENSMUSG00000034266
Top2a	13.1814	1.82121	0.880872	2.06751	0.0386858	0.0386858	ENSMUSG00000020914
Pik3cd	15.8815	0.991527	0.479589	2.06745	0.0386916	0.0386916	ENSMUSG00000039936
As3mt	64.9144	-0.523605	0.253261	-2.06745	0.0386918	0.651044	ENSMUSG00000003559
Zfhx3	86.1407	-0.417826	0.202288	-2.0655	0.0388755	0.651044	ENSMUSG00000038872
Birc5	7.41433	1.6464	0.797373	2.06479	0.0389432	0.0389432	ENSMUSG00000017716
Id3	176.448	-0.682354	0.330614	-2.0639	0.0390272	0.651044	ENSMUSG00000007872
Ahcyl	323.841	0.520578	0.252321	2.06316	0.0390977	0.651044	ENSMUSG00000048087
Zmat1	40.5984	0.545294	0.264391	2.06245	0.0391649	0.0391649	ENSMUSG00000052676
Adgra3	45.6406	-0.71754	0.348139	-2.06107	0.039296	0.039296	ENSMUSG00000029090
Rhob	62.1529	0.591673	0.287161	2.06042	0.0393585	0.651044	ENSMUSG00000054364
Slc12a7	69.8333	0.483153	0.234529	2.0601	0.0393893	0.651044	ENSMUSG00000017756
ENSMUSG00000112368	1.55254	3.79667	1.84365	2.05932	0.0394633	0.0394633	ENSMUSG00000112368
Cyp4v3	467.33	0.316796	0.15392	2.05819	0.039572	0.651044	ENSMUSG00000079057
Serpinb6b	3.25816	2.3513	1.14257	2.0579	0.0395993	0.0395993	ENSMUSG00000042842
C3ar1	16.0428	0.949495	0.461414	2.0578	0.0396096	0.0396096	ENSMUSG00000040552
Micu2	87.1968	0.495422	0.240816	2.05726	0.0396611	0.651044	ENSMUSG00000021973
Tnnt2	1.06999	-3.93811	1.91437	-2.05713	0.0396739	0.0396739	ENSMUSG00000026414
Psmd3	449.204	-0.274556	0.133556	-2.05573	0.0398083	0.651044	ENSMUSG00000017221
Efcab14	192.808	-0.409776	0.199398	-2.05507	0.0398721	0.651044	ENSMUSG00000034210
Sec23b	45.1212	-0.723731	0.352421	-2.0536	0.0400147	0.0400147	ENSMUSG00000027429
Adgre4	10.5678	1.23366	0.601091	2.05237	0.040134	0.040134	ENSMUSG00000032915
Castor1	4.17786	1.81262	0.883525	2.05158	0.0402106	0.0402106	ENSMUSG00000020424
Enpp6	8.55173	1.35699	0.661594	2.05109	0.0402584	0.0402584	ENSMUSG00000038173
Rdh11	197.12	-0.705423	0.344405	-2.04823	0.0405371	0.659414	ENSMUSG00000066441
Alg9	17.7355	-0.930559	0.454508	-2.0474	0.0406188	0.0406188	ENSMUSG00000032059
Hexd	8.05969	1.26602	0.618782	2.04599	0.0407578	0.0407578	ENSMUSG00000039307
Agpat4	4.74814	1.61339	0.788686	2.04566	0.0407895	0.0407895	ENSMUSG00000023827
Mtfr1	112.109	0.500606	0.244816	2.04482	0.0408725	0.661522	ENSMUSG00000027601
ENSMUSG00000102423	1.32956	3.54754	1.73529	2.04436	0.0409184	0.0409184	ENSMUSG00000102423
Zfp738	9.91006	-1.14236	0.558841	-2.04416	0.0409377	0.0409377	ENSMUSG00000048280
Snx10	66.3517	0.610992	0.298948	2.04381	0.0409725	0.661522	ENSMUSG00000038301
Mcm6	10.7804	1.30728	0.640903	2.03975	0.0413756	0.0413756	ENSMUSG00000026355
ENSMUSG00000105378	0.994497	-3.52433	1.72788	-2.03968	0.041382	0.041382	ENSMUSG00000105378
Tmem268	20.415	0.793711	0.38922	2.03923	0.0414266	0.0414266	ENSMUSG00000045917
Rock2	92.2918	0.448282	0.220319	2.0347	0.041881	0.673451	ENSMUSG00000020580
Tiparp	31.7386	1.05122	0.516677	2.03458	0.041893	0.041893	ENSMUSG00000034640
Mreg	11.4267	-1.02349	0.503315	-2.03349	0.0420031	0.0420031	ENSMUSG00000039395
Tars1	191.804	-0.333437	0.163988	-2.0333	0.0420226	0.673451	ENSMUSG00000022241
Ntn1	7.82533	1.60369	0.789426	2.03146	0.0422085	0.0422085	ENSMUSG00000020902
Atf5	387.359	-0.503727	0.248019	-2.031	0.0422546	0.674088	ENSMUSG00000038539
H3c15	2.66667	-2.7058	1.33264	-2.0304	0.0423156	0.0423156	ENSMUSG00000081058
Cox6a1	1530.79	0.2423	0.11937	2.02983	0.0423739	0.674088	ENSMUSG00000041697
Ago1	24.5184	-0.761178	0.375465	-2.0273	0.0426321	0.0426321	ENSMUSG00000041530
Gpam	429.761	-0.466031	0.229936	-2.02679	0.042684	0.674553	ENSMUSG00000024978
Ak3	918.592	-0.270595	0.133529	-2.02649	0.0427149	0.674553	ENSMUSG00000024782
Zfp524	38.5403	0.603391	0.297851	2.02581	0.042784	0.042784	ENSMUSG00000051184
St3gal3	45.9103	0.546165	0.269606	2.02579	0.0427859	0.0427859	ENSMUSG00000028538
Ikzf4	3.34688	-2.42862	1.19926	-2.0251	0.0428573	0.0428573	ENSMUSG00000002578
Tbce	6.79885	-1.53521	0.758262	-2.02464	0.0429047	0.0429047	ENSMUSG00000039233
Myct1	12.3112	0.927702	0.45836	2.02396	0.0429745	0.0429745	ENSMUSG00000046916
Oasl1	12.6521	0.97356	0.481161	2.02336	0.0430364	0.0430364	ENSMUSG00000041827
Cnot1	64.1238	0.5167	0.255413	2.02299	0.0430738	0.677747	ENSMUSG00000036550
Mak16	25.5008	-0.725628	0.358707	-2.0229	0.0430834	0.0430834	ENSMUSG00000031578
Itgal	31.8457	0.792588	0.391886	2.02249	0.0431253	0.0431253	ENSMUSG00000030830
Mrpl22	38.6043	0.59147	0.292571	2.02163	0.043215	0.043215	ENSMUSG00000020514
ENSMUSG00000109147	2.9098	-2.44255	1.20848	-2.02117	0.0432619	0.0432619	ENSMUSG00000109147
Pmaip1	3.18365	2.54855	1.26207	2.01934	0.0434519	0.0434519	ENSMUSG00000024521
Cldn2	120.486	-0.441045	0.218453	-2.01895	0.0434926	0.681856	ENSMUSG00000047230
Ypel1	1.14416	3.81866	1.8919	2.01843	0.0435465	0.0435465	ENSMUSG00000022773
Epsti1	27.574	0.953848	0.472592	2.01833	0.0435567	0.0435567	ENSMUSG00000022014
Coro2a	2.27254	2.97247	1.47349	2.01731	0.0436637	0.0436637	ENSMUSG00000028337
Acvr2a	11.0674	1.03095	0.511218	2.01665	0.0437321	0.0437321	ENSMUSG00000052155
Zbtb17	13.9543	1.18838	0.589545	2.01577	0.0438245	0.0438245	ENSMUSG00000006215
Sorbs2	61.4758	-0.557788	0.276821	-2.01498	0.043907	0.685869	ENSMUSG00000031626
Thap11	50.1332	0.579804	0.288243	2.01151	0.0442715	0.0442715	ENSMUSG00000036442
Abracl	2.96287	2.41896	1.20304	2.0107	0.0443571	0.0443571	ENSMUSG00000078453
Npepl1	43.4256	-0.532578	0.264884	-2.01061	0.044367	0.044367	ENSMUSG00000039263
Cables2	39.6819	-0.552001	0.274669	-2.0097	0.0444635	0.0444635	ENSMUSG00000038990
Mpeg1	75.906	0.747798	0.3721	2.00967	0.0444658	0.69188	ENSMUSG00000046805
Ccr5	11.1481	1.16586	0.58035	2.0089	0.0445478	0.0445478	ENSMUSG00000079227
Arl6ip1	674.946	0.32063	0.15974	2.0072	0.0447281	0.69188	ENSMUSG00000030654
2900026A02Rik	105.535	-0.581638	0.289835	-2.00679	0.0447715	0.69188	ENSMUSG00000051339
ENSMUSG00000064372	30.8137	0.616721	0.30733	2.00671	0.0447807	0.0447807	ENSMUSG00000064372
Igfbp6	1.4051	-3.51479	1.75163	-2.00659	0.0447939	0.0447939	ENSMUSG00000023046
Eva1b	15.3543	0.905764	0.451739	2.00506	0.0449566	0.0449566	ENSMUSG00000050212
Tmed9	202.481	-0.485635	0.24256	-2.00212	0.0452716	0.697119	ENSMUSG00000058569
4930546K05Rik	1.69881	-2.90838	1.45382	-2.0005	0.0454461	0.0454461	ENSMUSG00000111767
Pfkfb1	46.391	-0.636863	0.318438	-1.99996	0.0455045	0.0455045	ENSMUSG00000025271
Cdc42se2	17.5223	0.836033	0.418265	1.99881	0.0456287	0.0456287	ENSMUSG00000052298
Syk	7.34163	1.20233	0.601584	1.99861	0.0456507	0.0456507	ENSMUSG00000021457
Arhgdib	22.3252	0.872255	0.436542	1.9981	0.0457058	0.0457058	ENSMUSG00000030220
Ciart	28.3622	0.841727	0.421357	1.99766	0.0457539	0.0457539	ENSMUSG00000038550
Hk1	9.34731	1.15533	0.578407	1.99743	0.0457782	0.0457782	ENSMUSG00000037012
Actg1	8.37248	-1.43156	0.716939	-1.99677	0.0458506	0.0458506	ENSMUSG00000062825
1110020A21Rik	4.65262	1.49167	0.748008	1.99419	0.046131	0.046131	ENSMUSG00000097047
Sac3d1	25.1444	0.685487	0.344085	1.9922	0.0463491	0.0463491	ENSMUSG00000024790
Pogk	13.7982	-0.926257	0.465032	-1.99181	0.0463918	0.0463918	ENSMUSG00000040596
Pck2	8.04706	1.14796	0.576504	1.99124	0.0464544	0.0464544	ENSMUSG00000040618
Marcks	140.024	0.47031	0.236307	1.99025	0.0465637	0.71367	ENSMUSG00000069662
ENSMUSG00000113668	2.37843	-2.43501	1.22385	-1.98963	0.046632	0.046632	ENSMUSG00000113668
Acy3	299.748	0.296602	0.149104	1.98923	0.0466763	0.71367	ENSMUSG00000024866
Kif23	5.40422	2.35819	1.18589	1.98854	0.0467517	0.0467517	ENSMUSG00000032254
Cxcl1	38.3693	1.80478	0.908047	1.98755	0.046862	0.046862	ENSMUSG00000029380
Slc25a28	47.4762	0.517161	0.260299	1.98679	0.0469452	0.0469452	ENSMUSG00000040414
Dsp	99.5757	0.45021	0.226714	1.98581	0.0470547	0.71597	ENSMUSG00000054889
Rbm4	2.99757	-2.20549	1.11081	-1.98549	0.0470904	0.0470904	ENSMUSG00000094936
Ubxn4	472.462	-0.327483	0.164989	-1.98488	0.0471577	0.71597	ENSMUSG00000026353
Rabepk	23.5697	-0.742221	0.373982	-1.98465	0.0471839	0.0471839	ENSMUSG00000070953
Spindoc	2.2437	2.79087	1.40642	1.98437	0.0472141	0.0472141	ENSMUSG00000024970
Ripor2	4.53902	1.82358	0.919034	1.98423	0.0472298	0.0472298	ENSMUSG00000036006
Nfam1	24.3934	0.711522	0.358833	1.98288	0.0473808	0.0473808	ENSMUSG00000058099
ENSMUSG00000107531	2.30349	-2.31899	1.16954	-1.98282	0.0473878	0.0473878	ENSMUSG00000107531
Mypop	1.68998	-3.32604	1.67807	-1.98206	0.0474725	0.0474725	ENSMUSG00000048481
Cytip	4.58584	-1.64916	0.83283	-1.98018	0.0476828	0.0476828	ENSMUSG00000026832
Tspyl2	3.32221	-2.23965	1.13227	-1.97802	0.0479259	0.0479259	ENSMUSG00000041096
Basp1	20.7984	0.95449	0.482913	1.97652	0.0480954	0.0480954	ENSMUSG00000045763
Ppip5k1	1.31704	-3.82254	1.93418	-1.9763	0.0481204	0.0481204	ENSMUSG00000033526
Gm10051	86.8326	-0.44712	0.226287	-1.9759	0.0481666	0.723466	ENSMUSG00000058905
ENSMUSG00000116287	3.45943	2.15752	1.09202	1.97571	0.0481872	0.0481872	ENSMUSG00000116287
Gstm2	289.343	-0.491444	0.248809	-1.97518	0.0482476	0.723466	ENSMUSG00000040562
Rps27a-ps3	95.7805	-0.433146	0.219394	-1.97429	0.0483493	0.723466	ENSMUSG00000055093
Zfp260	44.884	-0.527611	0.267565	-1.9719	0.0486215	0.0486215	ENSMUSG00000049421
ENSMUSG00000086669	0.96941	3.92268	1.98936	1.97183	0.0486289	0.0486289	ENSMUSG00000086669
Rab8b	6.08856	1.57367	0.7984	1.97103	0.048721	0.048721	ENSMUSG00000036943
Wdr36	57.4703	0.503751	0.255614	1.97074	0.0487532	0.723466	ENSMUSG00000038299
Srrt	74.8729	-0.443707	0.225162	-1.97061	0.0487684	0.723466	ENSMUSG00000037364
Ttc3	117.473	0.441056	0.22384	1.97041	0.0487913	0.723466	ENSMUSG00000040785
B930025P03Rik	4.7137	2.01847	1.02469	1.96984	0.0488565	0.0488565	ENSMUSG00000109473
Mthfs	77.9378	0.457596	0.232409	1.96893	0.0489614	0.723466	ENSMUSG00000066442
Ptpn18	15.9134	0.930599	0.47276	1.96844	0.0490176	0.0490176	ENSMUSG00000026126
Casp12	6.10764	-1.4541	0.738808	-1.96817	0.049048	0.049048	ENSMUSG00000025887
Acod1	2.6743	2.96322	1.50571	1.96799	0.0490694	0.0490694	ENSMUSG00000022126
Cbr1	438.927	-0.428649	0.21785	-1.96763	0.0491105	0.723466	ENSMUSG00000051483
Mettl16	43.1653	-0.543222	0.27609	-1.96755	0.0491194	0.0491194	ENSMUSG00000010554
Idh2	400.554	-0.36494	0.185526	-1.96705	0.0491773	0.723466	ENSMUSG00000030541
Zscan22	7.357	-1.3575	0.690263	-1.96664	0.049225	0.049225	ENSMUSG00000054715
Slc17a5	36.7507	0.707367	0.359742	1.96632	0.0492621	0.0492621	ENSMUSG00000049624
Smim19	118.339	0.38748	0.197112	1.96579	0.0493234	0.723466	ENSMUSG00000031534
ENSMUSG00000112793	1.23042	3.79337	1.92985	1.96563	0.0493413	0.0493413	ENSMUSG00000112793
Hnrnpll	34.2424	-0.622088	0.316506	-1.96548	0.0493582	0.0493582	ENSMUSG00000024095
Eda2r	1.07481	3.68465	1.87549	1.96463	0.0494573	0.0494573	ENSMUSG00000034457
Mob1b	47.1043	-0.518533	0.264131	-1.96317	0.049627	0.049627	ENSMUSG00000006262
ENSMUSG00000078184	17.0633	-1.1569	0.58942	-1.96277	0.0496732	0.0496732	ENSMUSG00000078184
ENSMUSG00000111897	7.03073	-1.25917	0.641777	-1.962	0.0497619	0.0497619	ENSMUSG00000111897
Fcna	179.61	0.380775	0.194152	1.96122	0.0498529	0.728761	ENSMUSG00000026938
Rsad1	19.9612	0.795477	0.405891	1.95983	0.0500159	0.0500159	ENSMUSG00000039096
Cabin1	29.2222	0.747548	0.38168	1.95857	0.0501628	0.0501628	ENSMUSG00000020196
Wdfy1	9.19693	-1.28118	0.654333	-1.95799	0.0502313	0.0502313	ENSMUSG00000073643
Aldh8a1	675.187	-0.312192	0.159644	-1.95556	0.0505175	0.733926	ENSMUSG00000037542
Rabl6	103.684	0.364169	0.186245	1.95532	0.0505454	0.733926	ENSMUSG00000015087
Nup153	14.9873	0.925327	0.473539	1.95407	0.0506933	0.0506933	ENSMUSG00000021374
Serpina3f	18.0006	1.61265	0.825309	1.954	0.0507016	0.0507016	ENSMUSG00000066363
Spsb4	2.24669	2.7607	1.41315	1.95358	0.0507509	0.0507509	ENSMUSG00000046997
Aen	3.54941	1.86671	0.955951	1.95273	0.0508517	0.0508517	ENSMUSG00000030609
ENSMUSG00000099966	19.3281	0.929434	0.476071	1.9523	0.0509026	0.0509026	ENSMUSG00000099966
Snx2	46.3526	0.576195	0.295215	1.95178	0.0509646	0.0509646	ENSMUSG00000034484
ENSMUSG00000111446	1.70861	-2.99493	1.53544	-1.95053	0.0511128	0.0511128	ENSMUSG00000111446
Fbxo11	35.6843	0.625415	0.320859	1.94919	0.051273	0.051273	ENSMUSG00000005371
Fam167b	41.5266	-0.623289	0.31982	-1.94887	0.0513105	0.0513105	ENSMUSG00000050493
Dnajc9	12.9545	0.976413	0.501044	1.94876	0.0513246	0.0513246	ENSMUSG00000021811
2210408F21Rik	74.7521	0.451926	0.232044	1.94759	0.0514644	0.736935	ENSMUSG00000087380
Gm4383	1.43154	-3.87115	1.98776	-1.94749	0.0514756	0.0514756	ENSMUSG00000116291
Clec12a	19.5541	0.888071	0.456072	1.94722	0.0515087	0.0515087	ENSMUSG00000053063
Lsg1	33.268	-0.577025	0.296509	-1.94606	0.0516471	0.0516471	ENSMUSG00000022538
Zbtb26	3.28533	-1.8668	0.959706	-1.94517	0.051754	0.051754	ENSMUSG00000050714
Adrb3	3.15084	-2.91869	1.50104	-1.94445	0.0518417	0.0518417	ENSMUSG00000031489
Setd1b	112.032	-0.392158	0.201684	-1.94442	0.0518446	0.736935	ENSMUSG00000038384
Dnajc4	31.3625	-0.644298	0.331399	-1.94417	0.0518745	0.0518745	ENSMUSG00000024963
Pclo	4.41977	-1.77907	0.915107	-1.94411	0.0518823	0.0518823	ENSMUSG00000061601
Gnptab	16.7484	0.786509	0.404584	1.94399	0.0518962	0.0518962	ENSMUSG00000035311
Foxn3	327.396	-0.304283	0.156536	-1.94386	0.0519124	0.736935	ENSMUSG00000033713
Myo1b	220.678	-0.383292	0.197194	-1.94373	0.0519284	0.736935	ENSMUSG00000018417
Stau2	9.58699	-0.987237	0.508064	-1.94313	0.0520001	0.0520001	ENSMUSG00000025920
Hsf2	64.0318	-0.462074	0.23784	-1.94279	0.0520415	0.736935	ENSMUSG00000019878
Nherf2	70.7355	-0.52046	0.267946	-1.94241	0.0520878	0.736935	ENSMUSG00000002504
Slc11a1	15.0323	0.936728	0.482296	1.94223	0.0521097	0.0521097	ENSMUSG00000026177
Ppp1r12a	97.2912	-0.426125	0.219519	-1.94118	0.0522368	0.736935	ENSMUSG00000019907
Gm33543	69.523	0.642723	0.331158	1.94084	0.0522783	0.736935	ENSMUSG00000110353
Mdh1	1687.42	-0.262599	0.135306	-1.94078	0.0522854	0.736935	ENSMUSG00000020321
Irak3	8.16679	1.22434	0.630955	1.94046	0.0523239	0.0523239	ENSMUSG00000020227
Bag1	142.529	-0.406782	0.209771	-1.93917	0.0524806	0.737284	ENSMUSG00000028416
Zfp61	1.71133	3.63332	1.87391	1.93889	0.0525142	0.0525142	ENSMUSG00000050605
Bcat2	9.86307	-1.03226	0.532761	-1.93757	0.0526755	0.0526755	ENSMUSG00000030826
Stmn1	12.8832	1.2842	0.662969	1.93705	0.0527392	0.0527392	ENSMUSG00000028832
H2az1	50.5192	0.508076	0.2623	1.937	0.0527451	0.0527451	ENSMUSG00000037894
Ctcflos	6.0146	1.79902	0.928781	1.93697	0.052749	0.052749	ENSMUSG00000087382
Tpt1	130.404	-1.68629	0.870878	-1.93631	0.0528303	0.738304	ENSMUSG00000060126
Egfl7	60.1564	0.480627	0.248329	1.93544	0.0529357	0.738304	ENSMUSG00000026921
Cyth4	15.4417	1.03784	0.536322	1.9351	0.0529778	0.0529778	ENSMUSG00000018008
Phf19	1.96974	2.88165	1.48935	1.93484	0.0530098	0.0530098	ENSMUSG00000026873
Atp1b1	131.314	-0.353385	0.182686	-1.93439	0.0530651	0.738304	ENSMUSG00000026576
Gm14769	2.64901	-2.09068	1.08142	-1.93328	0.0532014	0.0532014	ENSMUSG00000081583
Rhoj	18.2705	0.775896	0.401651	1.93176	0.0533885	0.0533885	ENSMUSG00000046768
Ap3m2	7.31106	1.57524	0.815853	1.93079	0.0535088	0.0535088	ENSMUSG00000031539
Shld1	19.3457	0.853273	0.441934	1.93077	0.0535115	0.0535115	ENSMUSG00000044991
Slc35b1	170.139	-0.347807	0.180254	-1.92953	0.0536648	0.742417	ENSMUSG00000020873
Snrpc	35.3557	0.732352	0.379636	1.92909	0.0537195	0.0537195	ENSMUSG00000024217
Nfya	8.36721	1.24785	0.646867	1.92907	0.0537226	0.0537226	ENSMUSG00000023994
Dnase1l2	2.09946	2.80728	1.45553	1.92871	0.0537671	0.0537671	ENSMUSG00000024136
Pmvk	222.873	-0.659358	0.34192	-1.9284	0.0538058	0.742417	ENSMUSG00000027952
Ampd2	15.5262	-0.792319	0.410878	-1.92835	0.0538111	0.0538111	ENSMUSG00000027889
Filip1l	15.7282	1.02577	0.531951	1.92831	0.0538167	0.0538167	ENSMUSG00000043336
Eapp	87.7269	0.409404	0.212365	1.92784	0.0538755	0.742417	ENSMUSG00000054302
Naa16	35.5373	-0.603639	0.31352	-1.92536	0.0541842	0.0541842	ENSMUSG00000022020
Arl6	7.46951	1.18997	0.618358	1.92441	0.0543033	0.0543033	ENSMUSG00000022722
ENSMUSG00000109274	0.834842	-3.37466	1.75374	-1.92427	0.0543213	0.0543213	ENSMUSG00000109274
Ptpn7	2.98761	2.26306	1.17637	1.92376	0.0543845	0.0543845	ENSMUSG00000031506
Ces1e	374.652	-0.470239	0.244439	-1.92375	0.0543863	0.747078	ENSMUSG00000061959
Gzma	5.92789	1.66333	0.865145	1.92261	0.0545295	0.0545295	ENSMUSG00000023132
Cecr2	29.834	-0.69556	0.361849	-1.92224	0.0545758	0.0545758	ENSMUSG00000071226
Il1rn	35.0406	0.949838	0.494296	1.9216	0.0546561	0.0546561	ENSMUSG00000026981
Actn4	305.969	-0.352197	0.183334	-1.92107	0.0547226	0.748078	ENSMUSG00000054808
Fgfr1	8.15929	1.42197	0.740806	1.91949	0.0549228	0.0549228	ENSMUSG00000031565
Nova2	3.83935	2.08669	1.08734	1.91908	0.0549748	0.0549748	ENSMUSG00000030411
Pid1	186.989	-0.428467	0.223351	-1.91836	0.0550656	0.748078	ENSMUSG00000045658
Gm17826	6.67131	-1.21798	0.635008	-1.91805	0.0551051	0.0551051	ENSMUSG00000099423
Lss	131.909	-0.669932	0.349334	-1.91774	0.0551439	0.748078	ENSMUSG00000033105
Slc25a53	3.64911	1.8065	0.942033	1.91766	0.0551539	0.0551539	ENSMUSG00000044348
Upb1	1750.7	-0.198485	0.103505	-1.91764	0.055157	0.748078	ENSMUSG00000033427
Tubgcp6	8.05126	-1.16097	0.605923	-1.91604	0.0553606	0.0553606	ENSMUSG00000051786
Ostc	231.234	-0.506597	0.264442	-1.91572	0.0554008	0.748078	ENSMUSG00000041084
Rdx	886.903	-0.329885	0.172266	-1.91497	0.0554964	0.748078	ENSMUSG00000032050
Cep170	6.82227	1.27003	0.663479	1.9142	0.0555943	0.0555943	ENSMUSG00000057335
1700088E04Rik	1.21063	3.22694	1.68583	1.91416	0.0555993	0.0555993	ENSMUSG00000033029
ENSMUSG00000110165	5.26913	-1.40792	0.735852	-1.91332	0.0557075	0.0557075	ENSMUSG00000110165
ENSMUSG00000110079	1.73473	-3.21616	1.68342	-1.91049	0.0560704	0.0560704	ENSMUSG00000110079
Adarb1	18.8296	0.858101	0.449156	1.91047	0.0560722	0.0560722	ENSMUSG00000020262
Ppil6	1.40688	-3.17711	1.66332	-1.9101	0.0561202	0.0561202	ENSMUSG00000078451
Nckap1l	13.3357	0.902612	0.472611	1.90984	0.0561534	0.0561534	ENSMUSG00000022488
Sult1a1	827.398	-0.295979	0.155029	-1.90919	0.0562379	0.748728	ENSMUSG00000030711
ENSMUSG00000116632	1.31147	3.10766	1.62886	1.90787	0.0564077	0.0564077	ENSMUSG00000116632
Aldoa	191.595	0.312629	0.163868	1.90781	0.0564162	0.748728	ENSMUSG00000030695
Ric8b	14.0457	0.909533	0.476759	1.90774	0.0564247	0.0564247	ENSMUSG00000035620
Slfn5	38.1244	0.574526	0.301171	1.90764	0.0564376	0.0564376	ENSMUSG00000054404
Dtx3l	108.657	0.464386	0.243474	1.90733	0.0564773	0.748728	ENSMUSG00000049502
Retsat	468.44	0.498298	0.261279	1.90715	0.0565011	0.748728	ENSMUSG00000056666
Mylk	216.854	-0.353973	0.185655	-1.90662	0.0565701	0.748728	ENSMUSG00000022836
Polr2g	34.8195	0.621534	0.326075	1.90611	0.0566361	0.0566361	ENSMUSG00000071662
Zfp292	90.4422	-0.548068	0.287533	-1.90611	0.0566365	0.748728	ENSMUSG00000039967
ENSMUSG00000081429	1.4493	3.08988	1.6219	1.9051	0.0567677	0.0567677	ENSMUSG00000081429
Lrp12	8.16209	1.17085	0.614604	1.90504	0.0567744	0.0567744	ENSMUSG00000022305
Muc1	1.4888	3.872	2.03279	1.90477	0.0568103	0.0568103	ENSMUSG00000042784
Ubr5	95.4595	0.456245	0.23967	1.90364	0.0569572	0.748728	ENSMUSG00000037487
Comt	1259.83	0.440512	0.231531	1.90261	0.0570919	0.748728	ENSMUSG00000000326
Klf16	6.65465	1.12896	0.59363	1.9018	0.0571977	0.0571977	ENSMUSG00000035397
Otc	1110.38	-0.227694	0.119752	-1.90138	0.0572524	0.748728	ENSMUSG00000031173
Ms4a6c	2.28617	2.69019	1.41517	1.90097	0.0573066	0.0573066	ENSMUSG00000079419
Camsap2	33.3684	0.513443	0.270155	1.90055	0.0573608	0.0573608	ENSMUSG00000041570
Ube2c	5.73902	2.1089	1.11004	1.89985	0.0574533	0.0574533	ENSMUSG00000001403
Stat1	267.655	1.1606	0.610994	1.89953	0.0574945	0.748728	ENSMUSG00000026104
Man2c1os	2.04684	-2.84751	1.49957	-1.89888	0.0575801	0.0575801	ENSMUSG00000086728
Zfp383	3.33786	2.26	1.19022	1.89881	0.0575893	0.0575893	ENSMUSG00000099689
Faim	24.8514	0.658915	0.347016	1.8988	0.0575905	0.0575905	ENSMUSG00000032463
Rps8-ps4	1.31208	-3.04278	1.60348	-1.89762	0.0577464	0.0577464	ENSMUSG00000074547
Arid3b	6.4023	-1.43374	0.755814	-1.89695	0.0578345	0.0578345	ENSMUSG00000004661
Zfp667	5.38188	1.67681	0.884001	1.89684	0.0578493	0.0578493	ENSMUSG00000054893
Stk40	111.889	-0.464103	0.244711	-1.89654	0.0578892	0.748728	ENSMUSG00000042608
Bid	36.1459	0.647726	0.341783	1.89514	0.058074	0.058074	ENSMUSG00000004446
Orc4	11.1013	-1.23555	0.651966	-1.89511	0.0580778	0.0580778	ENSMUSG00000026761
Lect2	539.989	-0.317127	0.167399	-1.89444	0.0581665	0.748728	ENSMUSG00000021539
Rps29	6.01296	1.65361	0.873535	1.893	0.0583572	0.0583572	ENSMUSG00000034892
Ccpg1	2.11933	-2.51988	1.33242	-1.89121	0.0585958	0.0585958	ENSMUSG00000034563
Sh3glb1	238.984	0.317562	0.167932	1.89102	0.0586223	0.748728	ENSMUSG00000037062
Hnrnpul2	72.4691	-0.460165	0.2434	-1.89057	0.0586818	0.748728	ENSMUSG00000071659
Pecr	1010.06	-0.274127	0.145008	-1.89042	0.0587017	0.748728	ENSMUSG00000026189
Trp53bp1	2.52338	2.53689	1.3422	1.89011	0.0587438	0.0587438	ENSMUSG00000043909
Nceh1	80.5994	0.688081	0.36407	1.88997	0.0587619	0.748728	ENSMUSG00000027698
Vasp	44.9665	0.58823	0.311409	1.88893	0.0589006	0.0589006	ENSMUSG00000030403
Rab3d	27.3869	0.598711	0.316958	1.88893	0.0589015	0.0589015	ENSMUSG00000019066
Itgax	2.05061	2.87082	1.51999	1.88871	0.0589309	0.0589309	ENSMUSG00000030789
Tlcd4	225.296	0.405762	0.214844	1.88863	0.0589409	0.748728	ENSMUSG00000028132
Aldh3b1	5.32462	1.31648	0.69719	1.88826	0.058991	0.058991	ENSMUSG00000024885
Mug1	1607.06	0.427675	0.226524	1.88799	0.0590276	0.748728	ENSMUSG00000059908
Tcf19	4.92909	1.59764	0.846678	1.88695	0.0591672	0.0591672	ENSMUSG00000050410
Rpl7a-ps7	368.369	-0.525162	0.278388	-1.88644	0.0592356	0.748728	ENSMUSG00000106258
Lcp2	10.8751	1.14622	0.607648	1.88632	0.0592522	0.0592522	ENSMUSG00000002699
Fam193a	63.4632	-0.457105	0.242371	-1.88597	0.0592985	0.748728	ENSMUSG00000037210
Il2rg	13.4211	1.14852	0.609644	1.88392	0.0595759	0.0595759	ENSMUSG00000031304
Pawr	10.373	1.25675	0.667172	1.8837	0.059606	0.059606	ENSMUSG00000035873
1600014C10Rik	163.542	0.437471	0.23225	1.88362	0.0596162	0.748728	ENSMUSG00000054676
ENSMUSG00000118017	201.831	-0.618103	0.328312	-1.88267	0.0597451	0.748728	ENSMUSG00000118017
Gm37339	2.12424	2.46556	1.30999	1.88213	0.0598189	0.0598189	ENSMUSG00000103415
ENSMUSG00000109279	2.11887	2.65521	1.41127	1.88143	0.0599128	0.0599128	ENSMUSG00000109279
Fntb	7.30459	-1.16754	0.620691	-1.88103	0.0599684	0.0599684	ENSMUSG00000033373
Rpl26	753.468	-0.373576	0.198637	-1.8807	0.0600131	0.748728	ENSMUSG00000060938
Abhd17a	110.825	0.39216	0.208659	1.87944	0.0601851	0.748728	ENSMUSG00000003346
Hsd17b2	356.114	0.323763	0.172322	1.87882	0.0602689	0.748728	ENSMUSG00000031844
Taf9	40.1427	0.558139	0.297103	1.8786	0.0602986	0.0602986	ENSMUSG00000078941
Mical2	10.1471	-1.22757	0.653578	-1.87823	0.0603503	0.0603503	ENSMUSG00000038244
Hao1	260.69	-0.386018	0.205621	-1.87733	0.0604728	0.748728	ENSMUSG00000027261
Ly6g2	677.863	-0.330122	0.17585	-1.87729	0.0604787	0.748728	ENSMUSG00000047728
ENSMUSG00000107970	1.81866	-2.71149	1.44458	-1.87701	0.0605174	0.0605174	ENSMUSG00000107970
Mob1a	51.8792	-0.432855	0.230713	-1.87616	0.0606336	0.0606336	ENSMUSG00000043131
Car1	11.7934	1.05998	0.5651	1.87574	0.0606906	0.0606906	ENSMUSG00000027556
Psmg3	96.9613	-0.368632	0.196577	-1.87526	0.0607574	0.748728	ENSMUSG00000029551
Rnf225	1.43482	3.31765	1.77007	1.8743	0.0608886	0.0608886	ENSMUSG00000033967
Kmt5a	77.6862	-0.385943	0.205914	-1.87429	0.0608904	0.748728	ENSMUSG00000049327
Mtpap	24.6164	0.643763	0.343473	1.87427	0.0608927	0.0608927	ENSMUSG00000024234
Ssbp2	2.65729	-2.60457	1.3897	-1.8742	0.060903	0.060903	ENSMUSG00000003992
C2	186.201	0.40496	0.216071	1.8742	0.0609035	0.748728	ENSMUSG00000024371
Ppp1r14b	22.7686	-0.750491	0.40044	-1.87417	0.0609075	0.0609075	ENSMUSG00000056612
Ass1	3230.87	-0.429755	0.229306	-1.87416	0.0609087	0.748728	ENSMUSG00000076441
2810454H06Rik	2.22586	-2.30439	1.22983	-1.87375	0.0609651	0.0609651	ENSMUSG00000100876
ENSMUSG00000105561	1.37045	3.26579	1.74363	1.87299	0.0610702	0.0610702	ENSMUSG00000105561
Mrps27	30.4454	-0.644118	0.344035	-1.87225	0.0611727	0.0611727	ENSMUSG00000041632
Siah2	43.5981	-0.57591	0.307679	-1.87179	0.0612355	0.0612355	ENSMUSG00000036432
Hdgf	800.248	-0.286772	0.153319	-1.87043	0.0614248	0.752932	ENSMUSG00000004897
Etaa1	10.6788	-1.16834	0.624665	-1.87034	0.0614369	0.0614369	ENSMUSG00000016984
Nenf	31.8856	0.634522	0.339255	1.87034	0.061437	0.061437	ENSMUSG00000037499
Csnk1g1	11.2126	1.09755	0.587123	1.86938	0.0615704	0.0615704	ENSMUSG00000032384
Gbp8	7.59872	1.76416	0.944957	1.86692	0.0619128	0.0619128	ENSMUSG00000034438
ENSMUSG00000044330	4.26109	-1.69115	0.906383	-1.86583	0.0620657	0.0620657	ENSMUSG00000044330
Col14a1	97.3941	0.45051	0.241585	1.86481	0.0622082	0.756691	ENSMUSG00000022371
Irf2bp2	46.8637	-0.592439	0.317701	-1.86477	0.062214	0.062214	ENSMUSG00000051495
Rpl4	2089.04	-0.320077	0.171673	-1.86446	0.0622569	0.756691	ENSMUSG00000032399
Plxdc1	1.23346	3.15191	1.69058	1.8644	0.0622662	0.0622662	ENSMUSG00000017417
Gnai1	2.87532	2.10115	1.12713	1.86415	0.0623001	0.0623001	ENSMUSG00000057614
Cox6b2	1.31909	3.14954	1.68996	1.86367	0.0623674	0.0623674	ENSMUSG00000051811
ENSMUSG00000080824	2.74903	2.22641	1.19534	1.86258	0.062522	0.062522	ENSMUSG00000080824
Ermp1	33.5662	0.728588	0.391365	1.86166	0.0626511	0.0626511	ENSMUSG00000046324
Ggt6	35.8608	-0.582251	0.312823	-1.86128	0.0627043	0.0627043	ENSMUSG00000040471
Entpd1	13.5019	0.943092	0.506828	1.86077	0.0627763	0.0627763	ENSMUSG00000048120
Ube2a	96.0602	-0.372991	0.20045	-1.86076	0.0627775	0.756691	ENSMUSG00000016308
Zfp566	1.30965	2.91538	1.56715	1.86031	0.0628418	0.0628418	ENSMUSG00000078768
Calcoco1	63.9405	0.479781	0.257947	1.86	0.0628862	0.756691	ENSMUSG00000023055
Ifit1	93.4438	0.800266	0.430386	1.85942	0.0629682	0.756691	ENSMUSG00000034459
Pnisr	105.106	-0.405015	0.217959	-1.85822	0.063138	0.756691	ENSMUSG00000028248
Irf1	179.651	0.650645	0.350172	1.85807	0.0631584	0.756691	ENSMUSG00000018899
Rpsa-ps9	2.19897	-2.58581	1.39178	-1.85791	0.0631812	0.0631812	ENSMUSG00000082895
Fam13a	63.3979	-0.667121	0.359211	-1.85718	0.0632849	0.756691	ENSMUSG00000037709
Rgs2	61.0378	0.634331	0.341754	1.8561	0.0634386	0.756691	ENSMUSG00000026360
Auh	151.177	0.340266	0.18337	1.85562	0.0635074	0.756691	ENSMUSG00000021460
Mkln1	117.48	-0.341576	0.184179	-1.85459	0.0636551	0.756691	ENSMUSG00000025609
C730002L08Rik	1.24884	3.59481	1.93893	1.85402	0.0637367	0.0637367	ENSMUSG00000114469
Csrp1	30.3589	0.755217	0.407692	1.85242	0.0639652	0.0639652	ENSMUSG00000026421
Stoml1	10.8482	1.16342	0.628325	1.85162	0.0640811	0.0640811	ENSMUSG00000032333
Alyref	58.271	-0.425923	0.230056	-1.85138	0.0641143	0.760062	ENSMUSG00000025134
Neil1	9.21395	-0.958649	0.517909	-1.851	0.06417	0.06417	ENSMUSG00000032298
Ptprs	6.57892	1.37067	0.740689	1.85053	0.0642372	0.0642372	ENSMUSG00000013236
Hivep2	26.4628	0.682828	0.369257	1.84919	0.0644301	0.0644301	ENSMUSG00000015501
Stk11	32.0974	0.705323	0.381469	1.84896	0.064463	0.064463	ENSMUSG00000003068
Dnajb2	80.5	-0.393289	0.212867	-1.84759	0.0646623	0.763312	ENSMUSG00000026203
Fam174c	14.1997	0.931224	0.504122	1.84722	0.0647155	0.0647155	ENSMUSG00000035595
Fdps	59.428	-0.825652	0.447014	-1.84704	0.0647413	0.763312	ENSMUSG00000059743
Vrk3	39.9648	0.488406	0.264516	1.84642	0.0648316	0.0648316	ENSMUSG00000002205
Enoph1	5.97653	-1.5499	0.840374	-1.84429	0.0651405	0.0651405	ENSMUSG00000029326
Pcdhgc4	1.08329	-2.99467	1.62458	-1.84334	0.0652787	0.0652787	ENSMUSG00000023036
Prune2	2.32297	2.69673	1.46372	1.84239	0.0654185	0.0654185	ENSMUSG00000039126
Cep41	6.80999	1.63661	0.888339	1.84232	0.0654277	0.0654277	ENSMUSG00000029790
Gm8893	38.6464	0.877727	0.476563	1.84179	0.0655066	0.0655066	ENSMUSG00000090555
Adra1b	181.689	-0.508429	0.276186	-1.84089	0.0656371	0.769814	ENSMUSG00000050541
Prkaca	122.368	-0.39571	0.214964	-1.84082	0.0656486	0.769814	ENSMUSG00000005469
3110009E18Rik	2.5578	2.04041	1.10864	1.84046	0.0657011	0.0657011	ENSMUSG00000026388
Il12rb1	2.37486	2.66908	1.45067	1.8399	0.0657833	0.0657833	ENSMUSG00000000791
Rnf215	12.7322	-0.881498	0.479176	-1.83961	0.0658251	0.0658251	ENSMUSG00000003581
Ehbp1	10.7776	-1.17755	0.640542	-1.83837	0.0660083	0.0660083	ENSMUSG00000042302
ENSMUSG00000103867	2.94263	-2.47831	1.34825	-1.83817	0.0660373	0.0660373	ENSMUSG00000103867
Brwd1	49.7523	-0.446314	0.242823	-1.83802	0.0660593	0.0660593	ENSMUSG00000022914
Ikzf1	7.74173	1.21264	0.660023	1.83726	0.0661711	0.0661711	ENSMUSG00000018654
Rmc1	6.30305	1.23485	0.672213	1.83699	0.0662119	0.0662119	ENSMUSG00000024410
Zmynd19	9.59049	-1.16069	0.632737	-1.8344	0.0665944	0.0665944	ENSMUSG00000026974
Hycc1	35.7705	0.547872	0.2987	1.83419	0.0666259	0.0666259	ENSMUSG00000028995
Uap1l1	9.44635	1.11509	0.608272	1.83322	0.0667704	0.0667704	ENSMUSG00000026956
Nckipsd	6.35504	1.21587	0.66345	1.83265	0.0668551	0.0668551	ENSMUSG00000032598
Klhdc8b	7.73019	1.28048	0.698989	1.8319	0.0669659	0.0669659	ENSMUSG00000032609
Arhgap30	16.8003	0.867218	0.473585	1.83118	0.067074	0.067074	ENSMUSG00000048865
Gm16685	3.55702	-1.68013	0.917575	-1.83106	0.0670916	0.0670916	ENSMUSG00000097804
Anapc4	53.4781	-0.583017	0.318471	-1.83068	0.0671487	0.783514	ENSMUSG00000029176
Gm10222	24.6201	-0.811199	0.443208	-1.83029	0.0672064	0.0672064	ENSMUSG00000067736
ENSMUSG00000110057	34.5141	-0.637709	0.348575	-1.82948	0.0673284	0.0673284	ENSMUSG00000110057
Cwc22	6.091	1.43892	0.786728	1.82899	0.067401	0.067401	ENSMUSG00000027014
Fst	6.56068	1.41624	0.774376	1.82888	0.0674174	0.0674174	ENSMUSG00000021765
Fbxo44	2.23692	2.70766	1.48066	1.82868	0.0674472	0.0674472	ENSMUSG00000029001
Ube2b	286.522	0.285134	0.155941	1.82848	0.0674781	0.783514	ENSMUSG00000020390
ENSMUSG00000082884	694.871	-0.35123	0.19217	-1.82771	0.0675933	0.783514	ENSMUSG00000082884
Cyp1a2	2297.02	-0.401744	0.22	-1.82611	0.067834	0.783514	ENSMUSG00000032310
Mfsd14a	40.9477	0.576367	0.315691	1.82573	0.0678908	0.0678908	ENSMUSG00000089911
Gpx1	8908.2	0.23692	0.129785	1.82549	0.0679271	0.783514	ENSMUSG00000063856
Wdr26	351.139	-0.30693	0.168217	-1.8246	0.068061	0.783514	ENSMUSG00000038733
Chordc1	89.2437	-0.398829	0.218603	-1.82445	0.0680844	0.783514	ENSMUSG00000001774
Cep78	3.62237	1.99468	1.09454	1.8224	0.0683947	0.0683947	ENSMUSG00000041491
Ehf	1.20498	2.96603	1.62773	1.82219	0.0684262	0.0684262	ENSMUSG00000012350
Nudt22	28.7748	-0.653552	0.358694	-1.82203	0.0684503	0.0684503	ENSMUSG00000037349
Mier3	35.2712	0.627764	0.344569	1.82188	0.0684726	0.0684726	ENSMUSG00000032727
Ripk4	8.65104	-1.10411	0.606057	-1.82179	0.0684862	0.0684862	ENSMUSG00000005251
Ier3	13.2433	1.24592	0.684102	1.82125	0.0685684	0.0685684	ENSMUSG00000003541
Zfp606	11.3496	-0.894696	0.491327	-1.82098	0.0686102	0.0686102	ENSMUSG00000030386
Vmn1r51	1.45535	-3.56921	1.96068	-1.82039	0.0686991	0.0686991	ENSMUSG00000062818
Lonrf1	37.4656	0.616859	0.338878	1.8203	0.0687134	0.0687134	ENSMUSG00000039633
Clock	39.3098	-0.627015	0.344584	-1.81963	0.0688159	0.0688159	ENSMUSG00000029238
Eogt	5.25207	1.48177	0.815044	1.81802	0.0690611	0.0690611	ENSMUSG00000035245
Ttc7	135.652	0.44001	0.242068	1.81772	0.0691076	0.787182	ENSMUSG00000036918
ENSMUSG00000047905	32.7691	-0.575055	0.316383	-1.81759	0.0691263	0.0691263	ENSMUSG00000047905
Aaas	17.3032	0.761002	0.418759	1.81728	0.0691746	0.0691746	ENSMUSG00000036678
Mars1	37.4501	-0.54695	0.301153	-1.81618	0.069342	0.069342	ENSMUSG00000040354
Fcho2	55.4819	0.599902	0.330566	1.81477	0.0695587	0.787182	ENSMUSG00000041685
Sh3gl1	13.3923	0.996952	0.549373	1.81471	0.0695688	0.0695688	ENSMUSG00000003200
Gm6988	225.887	-0.362609	0.199878	-1.81415	0.069654	0.787182	ENSMUSG00000113198
Ppp2r1a	166.798	-0.465041	0.256421	-1.81358	0.0697423	0.787182	ENSMUSG00000007564
Rasl11b	18.3044	-0.882596	0.486762	-1.8132	0.0698012	0.0698012	ENSMUSG00000049907
Il7	4.76744	1.49143	0.822905	1.8124	0.0699246	0.0699246	ENSMUSG00000040329
Clspn	2.09453	2.76797	1.52731	1.81232	0.0699369	0.0699369	ENSMUSG00000042489
Fyb1	92.2643	0.498103	0.274853	1.81225	0.0699469	0.787182	ENSMUSG00000022148
Lnx2	23.1023	-0.713188	0.393572	-1.81209	0.0699721	0.0699721	ENSMUSG00000016520
Pcgf2	5.05876	1.57124	0.867093	1.81207	0.0699749	0.0699749	ENSMUSG00000018537
Pgap2	80.5931	0.436364	0.240825	1.81196	0.0699931	0.787182	ENSMUSG00000030990
Peli1	99.078	0.332183	0.183494	1.81032	0.0702467	0.787182	ENSMUSG00000020134
ENSMUSG00000097706	2.30856	2.83666	1.56773	1.80941	0.0703875	0.0703875	ENSMUSG00000097706
Napsa	1.97142	3.13016	1.72996	1.80938	0.070392	0.070392	ENSMUSG00000002204
Ppm1k	280.802	0.415308	0.229539	1.80931	0.0704022	0.787182	ENSMUSG00000037826
Nrxn1	40.512	-0.47714	0.26375	-1.80906	0.0704412	0.0704412	ENSMUSG00000024109
Mapk3	131.208	0.40051	0.221471	1.8084	0.0705436	0.787182	ENSMUSG00000063065
Rassf4	20.0147	0.853147	0.471816	1.80822	0.0705724	0.0705724	ENSMUSG00000042129
Cald1	1056.26	-0.315987	0.174998	-1.80566	0.0709714	0.787182	ENSMUSG00000029761
Hsph1	40.6928	-0.591543	0.327615	-1.8056	0.0709803	0.0709803	ENSMUSG00000029657
Slc39a4	138.558	0.378486	0.209626	1.80553	0.0709917	0.787182	ENSMUSG00000063354
Amigo1	5.72317	-1.29042	0.71473	-1.80546	0.0710022	0.0710022	ENSMUSG00000050947
Ptpn9	13.3361	-0.853316	0.472772	-1.80492	0.0710874	0.0710874	ENSMUSG00000032290
Zbtb7b	47.2226	-0.53427	0.296033	-1.80477	0.071111	0.071111	ENSMUSG00000028042
Khdrbs3	64.3726	0.470659	0.261018	1.80317	0.071362	0.787182	ENSMUSG00000022332
Nsmce3	36.7223	0.545943	0.302841	1.80273	0.07143	0.07143	ENSMUSG00000070520
Klf2	64.082	0.488615	0.27105	1.80268	0.071439	0.787182	ENSMUSG00000055148
ENSMUSG00000107023	14.7879	0.834195	0.462755	1.80267	0.0714399	0.0714399	ENSMUSG00000107023
ENSMUSG00000115186	1.24255	3.01299	1.67175	1.80229	0.0714992	0.0714992	ENSMUSG00000115186
Ifi205	3.06966	2.52332	1.40024	1.80206	0.0715355	0.0715355	ENSMUSG00000054203
Tmem132e	4.79523	-1.4987	0.83176	-1.80184	0.07157	0.07157	ENSMUSG00000020701
ENSMUSG00000105031	2.24315	-1.98807	1.10344	-1.80169	0.0715935	0.0715935	ENSMUSG00000105031
Ap1s2	12.0487	0.985577	0.547104	1.80144	0.0716332	0.0716332	ENSMUSG00000031367
ENSMUSG00000097777	0.822446	3.79454	2.1067	1.80118	0.0716746	0.0716746	ENSMUSG00000097777
Capza2	125.007	0.40118	0.222738	1.80113	0.0716823	0.787182	ENSMUSG00000015733
ENSMUSG00000108981	0.862228	-3.42859	1.90434	-1.80041	0.0717957	0.0717957	ENSMUSG00000108981
Cotl1	72.3418	0.418781	0.232671	1.79988	0.0718791	0.787182	ENSMUSG00000031827
Anxa6	538.423	-0.288212	0.160184	-1.79926	0.0719776	0.787182	ENSMUSG00000018340
Snx1	56.5836	-0.429778	0.238898	-1.799	0.072019	0.787182	ENSMUSG00000032382
A930038B10Rik	6.25892	-1.42122	0.790127	-1.79872	0.0720622	0.0720622	ENSMUSG00000097310
ENSMUSG00000079737	3.9127	-1.55119	0.862472	-1.79854	0.0720915	0.0720915	ENSMUSG00000079737
Rmdn2	89.1002	-0.48523	0.269816	-1.79838	0.0721174	0.787182	ENSMUSG00000036368
C2cd5	3.6654	-1.64374	0.914472	-1.79748	0.0722594	0.0722594	ENSMUSG00000030279
ENSMUSG00000105374	0.791568	3.73271	2.07685	1.7973	0.0722887	0.0722887	ENSMUSG00000105374
ENSMUSG00000063245	1.40062	3.43951	1.91396	1.79706	0.0723257	0.0723257	ENSMUSG00000063245
Degs1	225.074	-0.323086	0.179949	-1.79543	0.0725854	0.787182	ENSMUSG00000038633
Cebpa	729.465	-0.253526	0.141212	-1.79536	0.0725965	0.787182	ENSMUSG00000034957
Prelid3b	86.4765	0.381008	0.212471	1.79323	0.0729364	0.787182	ENSMUSG00000016257
ENSMUSG00000067870	337.191	-0.362927	0.202397	-1.79314	0.07295	0.787182	ENSMUSG00000067870
Pigq	57.8076	0.433831	0.24199	1.79276	0.0730106	0.787182	ENSMUSG00000025728
Ppp1r1b	13.0305	0.880827	0.49133	1.79274	0.0730147	0.0730147	ENSMUSG00000061718
Tcf7l1	39.4106	-0.500027	0.278973	-1.79239	0.0730712	0.0730712	ENSMUSG00000055799
Exoc4	54.0652	0.545261	0.304352	1.79155	0.0732054	0.787182	ENSMUSG00000029763
4930404H11Rik	2.51221	-2.20019	1.22812	-1.79151	0.0732113	0.0732113	ENSMUSG00000113630
Scmh1	27.2035	0.582796	0.325403	1.791	0.0732938	0.0732938	ENSMUSG00000000085
Rnu12	2.25289	2.62786	1.46793	1.79019	0.0734238	0.0734238	ENSMUSG00000065176
Rbpms	108.079	-0.38461	0.214886	-1.78983	0.0734805	0.787182	ENSMUSG00000031586
Gm6451	4.69365	-1.68077	0.939161	-1.78966	0.0735093	0.0735093	ENSMUSG00000084166
ENSMUSG00000094344	212.839	-0.364714	0.203905	-1.78865	0.0736716	0.787182	ENSMUSG00000094344
Alg13	6.36383	-1.18522	0.662685	-1.78851	0.0736932	0.0736932	ENSMUSG00000041718
Pex11a	319.056	0.342886	0.191724	1.78844	0.0737057	0.787182	ENSMUSG00000030545
Tmc6	13.9507	0.903946	0.505456	1.78838	0.0737151	0.0737151	ENSMUSG00000025572
Paqr7	99.773	0.529387	0.296105	1.78783	0.0738028	0.787182	ENSMUSG00000037348
Exoc7	88.2882	0.445237	0.249043	1.7878	0.073809	0.787182	ENSMUSG00000020792
Calu	127.724	-0.368389	0.206183	-1.78671	0.0739843	0.787182	ENSMUSG00000029767
Pygm	4.09752	1.60478	0.89844	1.78619	0.0740692	0.0740692	ENSMUSG00000032648
Smoc1	200.396	-0.316033	0.176951	-1.78599	0.0741007	0.787182	ENSMUSG00000021136
Gns	315.743	0.254985	0.142831	1.78523	0.0742247	0.787182	ENSMUSG00000034707
Tesk2	7.75656	-1.01872	0.570852	-1.78456	0.0743333	0.0743333	ENSMUSG00000033985
Rny3	1.99456	2.60851	1.46176	1.7845	0.0743419	0.0743419	ENSMUSG00000064945
Kdm1b	22.3058	-0.604173	0.338693	-1.78383	0.0744506	0.0744506	ENSMUSG00000038080
Get3	31.8288	0.656213	0.36802	1.78309	0.074572	0.074572	ENSMUSG00000052456
Sf3b1	178.393	-0.261008	0.146457	-1.78215	0.0747252	0.790553	ENSMUSG00000025982
Agbl3	9.12311	1.04244	0.585436	1.78063	0.0749736	0.0749736	ENSMUSG00000038836
ENSMUSG00000099875	1.20296	-3.88195	2.18019	-1.78056	0.0749845	0.0749845	ENSMUSG00000099875
Rnps1	7.61902	1.36781	0.768268	1.78038	0.0750139	0.0750139	ENSMUSG00000034681
Dglucy	81.6898	0.40885	0.229798	1.77917	0.0752123	0.790944	ENSMUSG00000021185
Sart3	28.8923	0.61126	0.343591	1.77903	0.0752344	0.0752344	ENSMUSG00000018974
Gpd1	188.04	-0.340383	0.191379	-1.77858	0.0753084	0.790944	ENSMUSG00000023019
Abat	375.52	-0.298202	0.167664	-1.77857	0.0753106	0.790944	ENSMUSG00000057880
Gpr157	8.55606	-0.969187	0.544942	-1.77851	0.0753197	0.0753197	ENSMUSG00000047875
Zfp983	9.39084	-1.02371	0.575625	-1.77843	0.0753333	0.0753333	ENSMUSG00000035868
Pold2	27.5182	-0.614253	0.345585	-1.77743	0.0754976	0.0754976	ENSMUSG00000020471
Eps8	4.32481	-1.66976	0.939485	-1.77731	0.0755167	0.0755167	ENSMUSG00000015766
Aldh1l1	1168.58	-0.326565	0.183785	-1.77689	0.0755865	0.79192	ENSMUSG00000030088
Acot6	9.59275	1.02739	0.57834	1.77644	0.0756603	0.0756603	ENSMUSG00000043487
Parp2	22.9268	0.821536	0.462539	1.77614	0.0757093	0.0757093	ENSMUSG00000036023
Nphp1	8.40435	1.17356	0.660811	1.77594	0.0757431	0.0757431	ENSMUSG00000027378
Alas1	1466.94	0.842157	0.474283	1.77564	0.0757915	0.792149	ENSMUSG00000032786
Gar1	30.3288	0.634523	0.357365	1.77556	0.0758049	0.0758049	ENSMUSG00000028010
Anapc7	30.2228	0.661715	0.372711	1.77541	0.0758306	0.0758306	ENSMUSG00000029466
Mospd1	29.3776	0.615717	0.346963	1.77459	0.0759658	0.0759658	ENSMUSG00000023074
Abt1	29.7796	0.657635	0.370705	1.77401	0.076061	0.076061	ENSMUSG00000036376
Phf20	25.0486	0.602375	0.339628	1.77363	0.0761244	0.0761244	ENSMUSG00000038116
Hmgn5	268.277	-0.290023	0.163552	-1.77327	0.0761839	0.794332	ENSMUSG00000031245
Socs7	43.8295	-0.52247	0.294811	-1.77222	0.0763576	0.0763576	ENSMUSG00000038485
Slc39a8	45.9457	-0.436335	0.24625	-1.77192	0.0764075	0.0764075	ENSMUSG00000053897
Nectin2	78.5683	0.515492	0.291027	1.77128	0.0765133	0.795849	ENSMUSG00000062300
Utp14b	48.2166	-0.790517	0.446413	-1.77082	0.0765903	0.0765903	ENSMUSG00000079470
Carmil1	3.78954	1.60421	0.905914	1.77082	0.0765911	0.0765911	ENSMUSG00000021338
Galnt7	9.26579	0.907892	0.512837	1.77033	0.0766715	0.0766715	ENSMUSG00000031608
Ago3	22.3024	0.793307	0.448163	1.77013	0.0767056	0.0767056	ENSMUSG00000028842
5031425E22Rik	16.5775	-0.866732	0.489672	-1.77003	0.0767227	0.0767227	ENSMUSG00000073147
Zfp58	5.48264	-1.50619	0.851542	-1.76878	0.0769307	0.0769307	ENSMUSG00000071291
Snx21	11.36	-0.957165	0.541441	-1.76781	0.0770929	0.0770929	ENSMUSG00000050373
Kmt5c	5.46694	-1.55217	0.878054	-1.76774	0.077105	0.077105	ENSMUSG00000059851
Adss1	39.8397	-0.529755	0.299729	-1.76744	0.0771538	0.0771538	ENSMUSG00000011148
Dact2	36.2887	-0.685178	0.387866	-1.76654	0.0773061	0.0773061	ENSMUSG00000048826
Myof	4.95337	1.51952	0.86031	1.76625	0.0773536	0.0773536	ENSMUSG00000048612
Tnfaip8	12.6949	0.948401	0.537027	1.76602	0.0773923	0.0773923	ENSMUSG00000062210
Syn1	2.01524	-2.8538	1.61649	-1.76544	0.0774905	0.0774905	ENSMUSG00000037217
Osbp	29.85	0.758982	0.430062	1.76482	0.0775942	0.0775942	ENSMUSG00000024687
Rnf19b	108.906	0.486859	0.275913	1.76454	0.077641	0.801614	ENSMUSG00000028793
Cyp2d9	83.4218	0.787774	0.446524	1.76424	0.0776922	0.801614	ENSMUSG00000068086
Rad21	144.097	-0.299206	0.169665	-1.76351	0.0778146	0.801614	ENSMUSG00000022314
Gm10030	2.84852	1.93066	1.09479	1.76351	0.077815	0.077815	ENSMUSG00000057802
Rsad2	59.0692	0.734513	0.416588	1.76316	0.077873	0.801614	ENSMUSG00000020641
Ccnk	52.1209	-0.439157	0.24922	-1.76212	0.0780485	0.0780485	ENSMUSG00000021258
Ttc4	52.5275	0.473474	0.268708	1.76204	0.0780625	0.0780625	ENSMUSG00000025413
Spns2	4.49699	-1.30143	0.738724	-1.76172	0.078116	0.078116	ENSMUSG00000040447
5430405H02Rik	9.19516	-1.07898	0.612571	-1.7614	0.0781707	0.0781707	ENSMUSG00000085741
Pdpn	1.39231	-2.97691	1.69053	-1.76094	0.0782492	0.0782492	ENSMUSG00000028583
P2ry13	19.1175	0.886883	0.503676	1.76082	0.0782689	0.0782689	ENSMUSG00000036362
Cdh2	100.676	-0.416252	0.236423	-1.76063	0.0783015	0.801614	ENSMUSG00000024304
Paox	217.577	-0.286096	0.162523	-1.76034	0.0783505	0.801614	ENSMUSG00000025464
Adam23	19.7768	0.777998	0.441976	1.76027	0.0783615	0.0783615	ENSMUSG00000025964
Klhl23	2.61765	-1.89561	1.07713	-1.75987	0.078429	0.078429	ENSMUSG00000042155
Xkr9	14.4395	-0.872772	0.49599	-1.75966	0.0784662	0.0784662	ENSMUSG00000067813
Zbtb38	72.3265	-0.371524	0.211141	-1.75961	0.0784748	0.801614	ENSMUSG00000040433
Zfp40	2.57178	-1.74203	0.990594	-1.75857	0.0786508	0.0786508	ENSMUSG00000002617
2810013P06Rik	25.8914	0.66459	0.377943	1.75844	0.0786724	0.0786724	ENSMUSG00000099881
Pld3	46.9519	0.526357	0.299541	1.75721	0.0788816	0.0788816	ENSMUSG00000003363
Ralgapa2	60.1641	0.466315	0.265408	1.75698	0.0789217	0.801614	ENSMUSG00000037110
Gm16845	5.91238	1.82902	1.04117	1.7567	0.0789693	0.0789693	ENSMUSG00000096981
Pabpn1	3.6779	-1.68104	0.957405	-1.75583	0.0791178	0.0791178	ENSMUSG00000022194
Stap1	5.69871	1.54649	0.880831	1.75572	0.0791369	0.0791369	ENSMUSG00000029254
Apbb1ip	17.5289	1.00907	0.574929	1.75512	0.0792387	0.0792387	ENSMUSG00000026786
Gda	132.178	0.439843	0.250615	1.75506	0.0792495	0.801614	ENSMUSG00000058624
ENSMUSG00000115002	1.04359	3.76743	2.14687	1.75485	0.0792853	0.0792853	ENSMUSG00000115002
Mms19	36.2601	0.653118	0.372245	1.75454	0.0793387	0.0793387	ENSMUSG00000025159
Rac2	34.5956	0.699772	0.398912	1.7542	0.0793958	0.0793958	ENSMUSG00000033220
Itih1	483.29	-0.313622	0.178899	-1.75307	0.0795908	0.801614	ENSMUSG00000006529
Park7	453.605	-0.296196	0.168959	-1.75306	0.0795913	0.801614	ENSMUSG00000028964
Gm4754	11.593	-1.09502	0.625257	-1.75132	0.0798913	0.0798913	ENSMUSG00000106895
Hck	20.7277	0.639837	0.365418	1.75097	0.0799503	0.0799503	ENSMUSG00000003283
Crppa	6.38035	1.42078	0.811463	1.75089	0.0799645	0.0799645	ENSMUSG00000043153
Akr1b8	6.23805	1.57263	0.899082	1.74915	0.0802657	0.0802657	ENSMUSG00000029762
Stt3b	132.988	-0.325122	0.185931	-1.74862	0.0803572	0.801614	ENSMUSG00000032437
ENSMUSG00000060019	446.082	-0.787753	0.450617	-1.74816	0.0804355	0.801614	ENSMUSG00000060019
Nup58	26.6469	0.592312	0.338832	1.7481	0.0804465	0.0804465	ENSMUSG00000114797
Milr1	6.4317	1.19775	0.685187	1.74807	0.0804524	0.0804524	ENSMUSG00000040528
Rnh1	265.259	0.225345	0.128912	1.74806	0.0804544	0.801614	ENSMUSG00000038650
Fitm2	57.0658	0.434237	0.248437	1.74788	0.0804851	0.801614	ENSMUSG00000048486
Pah	1617.95	-0.245237	0.140352	-1.7473	0.0805849	0.801614	ENSMUSG00000020051
Stx6	17.5682	0.716896	0.410417	1.74675	0.0806804	0.0806804	ENSMUSG00000026470
Mmp12	3.02862	2.10189	1.20375	1.74612	0.0807898	0.0807898	ENSMUSG00000049723
Ogt	26.9246	-0.655254	0.375289	-1.746	0.0808115	0.0808115	ENSMUSG00000034160
ENSMUSG00000100320	0.985329	-3.80866	2.18145	-1.74593	0.0808236	0.0808236	ENSMUSG00000100320
Sec31a	219.082	-0.325528	0.186451	-1.74591	0.0808257	0.801614	ENSMUSG00000035325
ENSMUSG00000108526	1.45052	-2.65464	1.52055	-1.74584	0.0808379	0.0808379	ENSMUSG00000108526
Cd46	1.59595	-2.96682	1.6999	-1.74529	0.0809338	0.0809338	ENSMUSG00000016493
Rraga	189.801	-0.514231	0.294651	-1.74522	0.0809464	0.801614	ENSMUSG00000070934
Rpusd4	10.9638	0.878868	0.503755	1.74463	0.0810485	0.0810485	ENSMUSG00000032044
Tor1aip1	119.472	0.377522	0.216396	1.74459	0.081057	0.801614	ENSMUSG00000026466
Pot1a	8.57346	-0.93417	0.535572	-1.74425	0.0811163	0.0811163	ENSMUSG00000029676
Fzd4	81.6546	0.5058	0.290022	1.74401	0.0811582	0.801614	ENSMUSG00000049791
Chm	59.133	-0.517838	0.296934	-1.74395	0.0811682	0.801614	ENSMUSG00000025531
Pccb	434.737	-0.272344	0.156199	-1.74357	0.0812338	0.801614	ENSMUSG00000032527
Ctc1	8.61412	1.00618	0.577211	1.74318	0.0813025	0.0813025	ENSMUSG00000020898
Angpt1	3.55157	-1.87727	1.07695	-1.74313	0.0813104	0.0813104	ENSMUSG00000022309
Cwc25	47.718	0.493018	0.282881	1.74285	0.0813603	0.0813603	ENSMUSG00000018541
Nt5c3b	3.47917	2.03741	1.16912	1.74268	0.0813893	0.0813893	ENSMUSG00000017176
Brca2	23.4218	0.615723	0.353327	1.74264	0.0813958	0.0813958	ENSMUSG00000041147
Klhl25	20.0526	-0.768797	0.441325	-1.74202	0.0815051	0.0815051	ENSMUSG00000055652
Rab6a	289.307	-0.323899	0.185954	-1.74183	0.081539	0.801614	ENSMUSG00000030704
Dpys	497.961	0.277489	0.15934	1.74149	0.0815976	0.801614	ENSMUSG00000022304
Tjp2	38.9331	-0.611872	0.351437	-1.74106	0.0816738	0.0816738	ENSMUSG00000024812
Manf	172.965	-0.584899	0.335973	-1.74091	0.081699	0.801614	ENSMUSG00000032575
Apoo-ps	1.3246	2.87764	1.65384	1.73997	0.0818644	0.0818644	ENSMUSG00000049233
Jarid2	47.0154	-0.493903	0.283956	-1.73936	0.0819711	0.0819711	ENSMUSG00000038518
Capsl	1.08143	-3.32746	1.91333	-1.7391	0.0820176	0.0820176	ENSMUSG00000039676
Slc7a1	2.37403	-2.39304	1.37613	-1.73896	0.082041	0.082041	ENSMUSG00000041313
Irf2bpl	61.5256	-0.472759	0.272031	-1.73788	0.0822312	0.80501	ENSMUSG00000034168
Dis3	24.1627	-0.609567	0.35077	-1.7378	0.0822467	0.0822467	ENSMUSG00000033166
ENSMUSG00000091390	2.01761	2.34637	1.35113	1.7366	0.0824575	0.0824575	ENSMUSG00000091390
Plxna4os1	2.11625	2.06769	1.19097	1.73614	0.0825399	0.0825399	ENSMUSG00000086763
Srd5a2	4.96042	-1.40643	0.810257	-1.73579	0.0826013	0.0826013	ENSMUSG00000038541
Wdr27	5.77168	1.22745	0.707144	1.73579	0.0826015	0.0826015	ENSMUSG00000046991
Neurl1a	1.15162	3.11207	1.7929	1.73578	0.0826031	0.0826031	ENSMUSG00000006435
Ppl	30.7401	-0.681984	0.392963	-1.73549	0.082654	0.082654	ENSMUSG00000039457
Prlr	783.674	-0.250616	0.144422	-1.73531	0.0826862	0.805141	ENSMUSG00000005268
Snrnp48	144.863	0.35815	0.206415	1.7351	0.0827237	0.805141	ENSMUSG00000021431
9530082P21Rik	6.94511	-1.08619	0.626147	-1.73472	0.0827908	0.0827908	ENSMUSG00000097006
Sdhaf2	61.919	0.405327	0.233665	1.73465	0.0828028	0.805141	ENSMUSG00000024668
Cd59b	8.12809	-1.04951	0.60536	-1.73369	0.0829732	0.0829732	ENSMUSG00000068686
Arhgap32	15.6441	0.786543	0.453736	1.73348	0.08301	0.08301	ENSMUSG00000041444
Gm8599	3.98847	-2.14873	1.23998	-1.73287	0.0831185	0.0831185	ENSMUSG00000102666
Aebp1	1.66794	-2.62716	1.5164	-1.7325	0.0831849	0.0831849	ENSMUSG00000020473
Sppl3	21.3033	0.747198	0.431359	1.7322	0.0832384	0.0832384	ENSMUSG00000029550
Nmt2	72.3222	-0.428104	0.24725	-1.73146	0.0833691	0.80883	ENSMUSG00000026643
Ids	42.5105	-0.579452	0.334788	-1.7308	0.0834873	0.0834873	ENSMUSG00000035847
Ccdc28b	0.855561	-3.76899	2.17803	-1.73046	0.0835484	0.0835484	ENSMUSG00000028795
ENSMUSG00000107225	4.5818	-1.67812	0.970052	-1.72993	0.083643	0.083643	ENSMUSG00000107225
Ipcef1	1.24468	3.05423	1.76572	1.72973	0.0836779	0.0836779	ENSMUSG00000064065
Tnfrsf19	15.7333	-0.928386	0.536751	-1.72964	0.0836943	0.0836943	ENSMUSG00000060548
Fkrp	28.7014	0.622287	0.359836	1.72936	0.0837445	0.0837445	ENSMUSG00000048920
Lmf2	22.9975	0.722278	0.417674	1.72929	0.0837578	0.0837578	ENSMUSG00000022614
Abcb4	748.392	0.253956	0.146904	1.72872	0.0838586	0.811759	ENSMUSG00000042476
Oxsm	47.7343	-0.477045	0.276084	-1.7279	0.0840065	0.0840065	ENSMUSG00000021786
ENSMUSG00000087611	3.46624	1.73278	1.00294	1.72771	0.0840404	0.0840404	ENSMUSG00000087611
Cdc42se1	60.7849	0.461852	0.267416	1.7271	0.0841505	0.812766	ENSMUSG00000046722
ENSMUSG00000082321	3.33493	2.43238	1.40849	1.72694	0.0841779	0.0841779	ENSMUSG00000082321
Gpn3	8.6864	1.01699	0.58896	1.72676	0.0842102	0.0842102	ENSMUSG00000029464
Arl6ip5	12.6695	-0.913898	0.529272	-1.72671	0.0842203	0.0842203	ENSMUSG00000035199
Shf	4.1445	-1.40861	0.815901	-1.72645	0.0842668	0.0842668	ENSMUSG00000033256
ENSMUSG00000106205	4.33793	-1.48573	0.861318	-1.72495	0.084537	0.084537	ENSMUSG00000106205
Gle1	60.512	-0.40429	0.234499	-1.72406	0.0846975	0.813194	ENSMUSG00000019715
Rtca	20.7689	-0.654476	0.379875	-1.72287	0.0849118	0.0849118	ENSMUSG00000000339
Tmem26	9.36048	1.0819	0.628	1.72277	0.0849293	0.0849293	ENSMUSG00000060044
Car2	23.0352	0.782237	0.454211	1.72219	0.0850351	0.0850351	ENSMUSG00000027562
Pan3	36.6675	0.58482	0.33962	1.72198	0.0850729	0.0850729	ENSMUSG00000029647
Spon1	2.31271	2.23946	1.30117	1.72112	0.0852296	0.0852296	ENSMUSG00000038156
Plet1os	2.6474	-1.86017	1.08089	-1.72097	0.085257	0.085257	ENSMUSG00000101304
Hat1	25.1026	0.690818	0.401705	1.71972	0.085484	0.085484	ENSMUSG00000027018
Map1lc3b	399.151	0.25011	0.145447	1.7196	0.0855058	0.813194	ENSMUSG00000031812
Chd3	157.28	-0.368377	0.214267	-1.71924	0.0855707	0.813194	ENSMUSG00000018474
Spata13	55.6836	-0.547864	0.318682	-1.71916	0.0855859	0.813194	ENSMUSG00000021990
Selenom	6.45134	-1.0542	0.613231	-1.71909	0.0855983	0.0855983	ENSMUSG00000075702
Il20rb	0.968597	3.74969	2.18139	1.71895	0.0856243	0.0856243	ENSMUSG00000044244
ENSMUSG00000045799	5.71249	-1.5144	0.881136	-1.71869	0.0856704	0.0856704	ENSMUSG00000045799
Acacb	76.6077	-0.734669	0.42747	-1.71864	0.0856796	0.813194	ENSMUSG00000042010
Mgat2	65.9176	-0.533815	0.31062	-1.71855	0.0856966	0.813194	ENSMUSG00000043998
Cyfip1	72.1832	0.395181	0.230012	1.71809	0.0857798	0.813194	ENSMUSG00000030447
Angptl8	67.5283	-1.12434	0.655066	-1.71638	0.0860934	0.813194	ENSMUSG00000047822
Trgv2	1.32251	3.74316	2.18114	1.71615	0.0861347	0.0861347	ENSMUSG00000076754
Elmod2	22.4064	0.630315	0.367415	1.71554	0.0862465	0.0862465	ENSMUSG00000035151
Pold4	49.5368	0.503308	0.293622	1.71413	0.086504	0.086504	ENSMUSG00000024854
ENSMUSG00000063388	7.44278	1.8365	1.07153	1.71389	0.0865481	0.0865481	ENSMUSG00000063388
Kifap3	13.9381	-0.739714	0.431614	-1.71383	0.0865594	0.0865594	ENSMUSG00000026585
Gbp2	45.1615	1.28534	0.750417	1.71284	0.0867426	0.0867426	ENSMUSG00000028270
Gm4997	1.34969	2.79819	1.63405	1.71243	0.0868178	0.0868178	ENSMUSG00000045694
Cyp20a1	32.5931	-0.59646	0.348621	-1.71091	0.0870971	0.0870971	ENSMUSG00000049439
ENSMUSG00000117879	75.3695	-0.526467	0.307785	-1.7105	0.0871731	0.813194	ENSMUSG00000117879
Plin2	557.939	0.359445	0.210173	1.71023	0.0872233	0.813194	ENSMUSG00000028494
Ces2e	242.018	0.399873	0.234033	1.70861	0.0875224	0.813194	ENSMUSG00000031886
ENSMUSG00000103632	1.25492	3.18771	1.86583	1.70847	0.0875496	0.0875496	ENSMUSG00000103632
Slc37a3	39.1024	-0.534899	0.313503	-1.7062	0.0879702	0.0879702	ENSMUSG00000029924
Serpinb6a	56.8958	0.508379	0.297989	1.70604	0.0880013	0.813194	ENSMUSG00000060147
Mvp	34.3781	0.557754	0.326967	1.70584	0.088037	0.088037	ENSMUSG00000030681
Zfp951	3.48183	2.29933	1.34809	1.70562	0.0880786	0.0880786	ENSMUSG00000072774
ENSMUSG00000115388	18.5872	-0.793049	0.464983	-1.70554	0.0880933	0.0880933	ENSMUSG00000115388
Cpt1a	581.21	0.318971	0.18704	1.70536	0.0881272	0.813194	ENSMUSG00000024900
Extl1	4.11145	1.76405	1.03446	1.70529	0.0881409	0.0881409	ENSMUSG00000028838
Kctd12	36.1992	0.593019	0.347803	1.70504	0.0881866	0.0881866	ENSMUSG00000098557
Grk5	5.60151	1.34851	0.791061	1.70468	0.0882536	0.0882536	ENSMUSG00000003228
Chd2	75.4318	-0.546398	0.320644	-1.70406	0.0883693	0.813194	ENSMUSG00000078671
Tmem161b	17.1281	0.672772	0.394955	1.70341	0.0884906	0.0884906	ENSMUSG00000035762
Gtpbp4	130.216	0.40971	0.240571	1.70307	0.0885547	0.813194	ENSMUSG00000021149
Ddost	128.489	-0.362829	0.213055	-1.70299	0.0885707	0.813194	ENSMUSG00000028757
Ikbkg	53.6647	0.492717	0.289345	1.70287	0.0885921	0.813194	ENSMUSG00000004221
Csk	89.9467	0.378296	0.222212	1.70241	0.0886786	0.813194	ENSMUSG00000032312
Btbd9	62.1721	-0.401867	0.236069	-1.70233	0.0886944	0.813194	ENSMUSG00000062202
Gfm1	94.9858	-0.348217	0.204582	-1.70209	0.0887384	0.813194	ENSMUSG00000027774
Dock4	22.5351	-0.688078	0.404415	-1.70142	0.0888648	0.0888648	ENSMUSG00000035954
Drg2	52.8958	0.417921	0.245668	1.70116	0.0889126	0.0889126	ENSMUSG00000020537
Psme3ip1	47.5131	-0.520602	0.306069	-1.70093	0.0889564	0.0889564	ENSMUSG00000031774
Ppip5k2	99.0458	-0.374726	0.220313	-1.70088	0.0889651	0.813194	ENSMUSG00000040648
Synj1	36.5637	0.520681	0.306166	1.70065	0.0890093	0.0890093	ENSMUSG00000022973
Slc5a3	9.09784	-1.2271	0.721667	-1.70036	0.0890627	0.0890627	ENSMUSG00000089774
Tfpi2	49.0362	-0.480178	0.282409	-1.70029	0.0890761	0.0890761	ENSMUSG00000029664
Copz1	357.836	-0.246191	0.144809	-1.70011	0.0891106	0.813194	ENSMUSG00000060992
Cntn2	1.21791	-3.44178	2.02463	-1.69996	0.0891387	0.0891387	ENSMUSG00000053024
Zfta	1.62582	2.69766	1.58714	1.6997	0.089188	0.089188	ENSMUSG00000053080
Fkbp5	130.795	0.504856	0.297035	1.69965	0.0891969	0.813194	ENSMUSG00000024222
Ptpn6	56.6812	0.591451	0.34808	1.69918	0.0892855	0.813194	ENSMUSG00000004266
Gm10224	2.17407	-2.19811	1.29454	-1.69798	0.0895112	0.0895112	ENSMUSG00000080932
Timmdc1	89.8655	-0.475694	0.280164	-1.69791	0.0895248	0.813194	ENSMUSG00000002846
Neu2	7.70407	1.18484	0.698262	1.69685	0.0897258	0.0897258	ENSMUSG00000079434
ENSMUSG00000115356	0.924771	3.47631	2.04871	1.69683	0.0897292	0.0897292	ENSMUSG00000115356
Psmb9	133.534	0.948284	0.558867	1.6968	0.0897352	0.813194	ENSMUSG00000096727
Dsel	5.0457	1.18562	0.698785	1.69668	0.0897567	0.0897567	ENSMUSG00000038702
ENSMUSG00000085707	1.00546	-4.04541	2.38484	-1.6963	0.0898289	0.0898289	ENSMUSG00000085707
ENSMUSG00000103030	1.59314	2.74625	1.61944	1.6958	0.0899241	0.0899241	ENSMUSG00000103030
Slc47a1	285.218	0.267567	0.157786	1.69576	0.0899314	0.813194	ENSMUSG00000010122
Apoh	4651.77	-0.178489	0.105264	-1.69562	0.0899572	0.813194	ENSMUSG00000000049
Galnt1	74.4671	-0.332892	0.196334	-1.69554	0.0899735	0.813194	ENSMUSG00000000420
Srgap3	8.91082	-1.45484	0.858417	-1.6948	0.0901142	0.0901142	ENSMUSG00000030257
Stard13	19.6041	-0.703414	0.415104	-1.69455	0.0901611	0.0901611	ENSMUSG00000016128
Foxj2	16.5462	-0.743184	0.438586	-1.6945	0.0901698	0.0901698	ENSMUSG00000003154
Slc27a4	47.22	0.516696	0.305095	1.69356	0.0903495	0.0903495	ENSMUSG00000059316
Derl2	229.265	-0.329965	0.194839	-1.69352	0.0903556	0.813194	ENSMUSG00000018442
Rnpepl1	64.2495	0.419918	0.247989	1.69329	0.0903999	0.813194	ENSMUSG00000026269
Cimip3	33.5984	0.508464	0.300308	1.69314	0.0904285	0.0904285	ENSMUSG00000047150
Ran	124.393	-0.290871	0.17191	-1.69199	0.0906475	0.813194	ENSMUSG00000029430
Pcnx3	51.2758	0.426167	0.251882	1.69193	0.090659	0.090659	ENSMUSG00000054874
Cnot9	26.6183	-0.631764	0.373413	-1.69186	0.0906725	0.0906725	ENSMUSG00000026174
Larp1b	431.984	-0.261239	0.154478	-1.69111	0.0908161	0.813194	ENSMUSG00000025762
Ifi206	2.69556	2.44713	1.44706	1.69111	0.0908161	0.0908161	ENSMUSG00000037849
Ntpcr	20.5533	0.626689	0.370606	1.69098	0.0908399	0.0908399	ENSMUSG00000031851
ENSMUSG00000085042	1.05484	-3.01993	1.78657	-1.69036	0.09096	0.09096	ENSMUSG00000085042
Irf8	48.1131	0.687966	0.407018	1.69026	0.0909782	0.0909782	ENSMUSG00000041515
ENSMUSG00000106019	13.0657	0.915568	0.541737	1.69006	0.0910164	0.0910164	ENSMUSG00000106019
Hnf1a	4.02151	-1.95777	1.15841	-1.69005	0.0910188	0.0910188	ENSMUSG00000029556
C8b	443.058	0.560126	0.331667	1.68882	0.0912539	0.813194	ENSMUSG00000029656
Plppr2	1.85516	2.23203	1.32167	1.68879	0.0912597	0.0912597	ENSMUSG00000040563
Daxx	56.6393	0.453812	0.268723	1.68877	0.0912639	0.813194	ENSMUSG00000002307
Mrpl39	137.741	0.289026	0.171153	1.6887	0.0912766	0.813194	ENSMUSG00000022889
Lmbrd1	204.578	0.272335	0.161329	1.68807	0.091397	0.813194	ENSMUSG00000073725
Mbd3	61.4056	-0.38839	0.230151	-1.68754	0.091499	0.813194	ENSMUSG00000035478
Snrnp70	79.267	-0.522014	0.309358	-1.68741	0.0915242	0.813194	ENSMUSG00000063511
Hivep1	16.1442	-0.957014	0.567153	-1.6874	0.0915266	0.0915266	ENSMUSG00000021366
Gm43868	0.934435	3.60962	2.13961	1.68704	0.0915954	0.0915954	ENSMUSG00000107455
Tgfbrap1	40.7137	-0.540814	0.320694	-1.68639	0.0917214	0.0917214	ENSMUSG00000070939
Anxa5	145.33	-0.294054	0.174381	-1.68627	0.0917432	0.813469	ENSMUSG00000027712
Rasa4	4.19179	1.67992	0.996986	1.685	0.0919895	0.0919895	ENSMUSG00000004952
Cdo1	7337.21	-0.226576	0.134507	-1.68448	0.092088	0.814552	ENSMUSG00000033022
Mlxip	7.84689	1.1049	0.656236	1.6837	0.0922402	0.0922402	ENSMUSG00000038342
BC005537	285.193	0.291458	0.173186	1.68292	0.0923911	0.814552	ENSMUSG00000019132
Slc39a10	3.75171	-1.70807	1.01498	-1.68286	0.0924026	0.0924026	ENSMUSG00000025986
D630045J12Rik	6.30711	1.24504	0.740412	1.68155	0.0926558	0.0926558	ENSMUSG00000063455
Ces1f	318.162	-0.438432	0.260757	-1.68138	0.092689	0.814552	ENSMUSG00000031725
Rab39	1.61598	2.82121	1.67813	1.68116	0.0927323	0.0927323	ENSMUSG00000055069
Rps11	76.1073	-0.338971	0.201668	-1.68084	0.0927944	0.814552	ENSMUSG00000003429
5031439G07Rik	76.8484	0.431349	0.256637	1.68078	0.0928066	0.814552	ENSMUSG00000036046
Kcna2	7.28487	1.04435	0.621365	1.68074	0.0928134	0.0928134	ENSMUSG00000040724
Zc3h7a	38.091	-0.555392	0.330556	-1.68017	0.0929236	0.0929236	ENSMUSG00000037965
ENSMUSG00000105597	3.68028	-1.7163	1.02164	-1.67995	0.0929665	0.0929665	ENSMUSG00000105597
ENSMUSG00000113543	1.769	2.59282	1.54362	1.6797	0.0930158	0.0930158	ENSMUSG00000113543
Taf11	31.4467	-0.502325	0.29907	-1.67963	0.0930299	0.0930299	ENSMUSG00000024218
ENSMUSG00000109904	4.75303	1.84412	1.09804	1.67947	0.0930609	0.0930609	ENSMUSG00000109904
Slc13a5	6.01292	1.67455	0.997094	1.67943	0.093068	0.093068	ENSMUSG00000020805
Gm5431	2.81909	2.44112	1.45369	1.67926	0.0931011	0.0931011	ENSMUSG00000058163
Ntan1	25.2911	0.726032	0.432401	1.67907	0.0931383	0.0931383	ENSMUSG00000022681
Stat2	50.0322	0.499754	0.297852	1.67786	0.093374	0.093374	ENSMUSG00000040033
Fcgr4	38.1499	0.702617	0.418761	1.67785	0.093377	0.093377	ENSMUSG00000059089
Usp32	31.7841	-0.586265	0.349517	-1.67736	0.0934724	0.0934724	ENSMUSG00000000804
Siglech	2.54428	2.45101	1.46142	1.67714	0.0935146	0.0935146	ENSMUSG00000051504
9530026P05Rik	0.936506	3.69782	2.20511	1.67693	0.0935553	0.0935553	ENSMUSG00000097462
Usp28	7.50353	1.12615	0.671627	1.67675	0.0935906	0.0935906	ENSMUSG00000032267
H2-D1	1730.29	0.393756	0.234843	1.67668	0.0936058	0.819903	ENSMUSG00000073411
Pdxdc1	52.0939	-0.483424	0.288363	-1.67644	0.0936513	0.0936513	ENSMUSG00000022680
Bmper	10.5062	1.15112	0.686753	1.67617	0.093704	0.093704	ENSMUSG00000031963
Pitpnm1	6.46755	1.16907	0.697517	1.67605	0.0937286	0.0937286	ENSMUSG00000024851
Acly	451.491	-0.557372	0.332653	-1.67554	0.0938292	0.8202	ENSMUSG00000020917
Cgn	22.3008	-0.639155	0.381565	-1.67509	0.0939172	0.0939172	ENSMUSG00000068876
ENSMUSG00000108825	4.07394	1.7211	1.02768	1.67474	0.0939843	0.0939843	ENSMUSG00000108825
Rad9b	1.15698	-3.03982	1.8162	-1.67372	0.0941847	0.0941847	ENSMUSG00000038569
ENSMUSG00000104154	0.815246	-3.71166	2.21781	-1.67357	0.0942147	0.0942147	ENSMUSG00000104154
Ddx51	15.245	-0.783749	0.468651	-1.67235	0.0944549	0.0944549	ENSMUSG00000029504
Zik1	0.890127	-3.1786	1.90088	-1.67217	0.094491	0.094491	ENSMUSG00000030393
Cyp2c70	1360.87	-0.338278	0.20231	-1.67208	0.0945086	0.823567	ENSMUSG00000060613
Cdh5	39.6487	0.484037	0.289513	1.6719	0.094544	0.094544	ENSMUSG00000031871
Man2b1	195.955	0.353341	0.211396	1.67147	0.0946298	0.823567	ENSMUSG00000005142
Mapk11	1.64184	2.58383	1.54592	1.67138	0.0946457	0.0946457	ENSMUSG00000053137
Rps23-ps2	2.64508	-3.16969	1.89678	-1.67109	0.0947044	0.0947044	ENSMUSG00000066902
Gch1	602.102	0.241568	0.144593	1.67068	0.0947854	0.823567	ENSMUSG00000037580
Aco2	8.47516	-0.97089	0.581258	-1.67033	0.0948549	0.0948549	ENSMUSG00000022477
Myo1g	1.73844	2.61917	1.56824	1.67014	0.0948922	0.0948922	ENSMUSG00000020437
Mzt1	14.5204	0.789657	0.473035	1.66934	0.0950492	0.0950492	ENSMUSG00000033186
Rbm15b	15.045	0.715404	0.428669	1.6689	0.0951377	0.0951377	ENSMUSG00000074102
Frmd8	2.43636	-1.83989	1.10262	-1.66865	0.0951862	0.0951862	ENSMUSG00000024816
Crip2	125.607	-0.453407	0.271752	-1.66846	0.0952246	0.825725	ENSMUSG00000006356
Tmem241	7.98875	1.04017	0.623783	1.66752	0.0954118	0.0954118	ENSMUSG00000049411
Zfr2	1.78706	-2.75403	1.654	-1.66508	0.0958975	0.0958975	ENSMUSG00000034949
Fam135a	33.3609	0.505681	0.303865	1.66416	0.09608	0.09608	ENSMUSG00000026153
Slc4a2	25.7456	-0.61276	0.368228	-1.66408	0.0960969	0.0960969	ENSMUSG00000028962
Gm13370	8.5986	-0.994291	0.597618	-1.66376	0.096161	0.096161	ENSMUSG00000084383
Rps10-ps2	86.8995	0.981629	0.590052	1.66363	0.0961861	0.830661	ENSMUSG00000099764
Gm4841	7.60212	1.52547	0.917159	1.66325	0.0962616	0.0962616	ENSMUSG00000068606
Canx	622.58	-0.255801	0.153812	-1.66307	0.096298	0.830661	ENSMUSG00000020368
Synrg	62.1303	-0.480273	0.288849	-1.66271	0.0963697	0.830661	ENSMUSG00000034940
Tnip1	34.8429	0.629946	0.378926	1.66245	0.0964224	0.0964224	ENSMUSG00000020400
ENSMUSG00000083982	4.61227	1.51195	0.909794	1.66186	0.0965412	0.0965412	ENSMUSG00000083982
Dhdds	43.0991	-0.498233	0.300042	-1.66054	0.0968049	0.0968049	ENSMUSG00000012117
Prpsap1	111.297	0.325488	0.196034	1.66036	0.0968411	0.831812	ENSMUSG00000015869
Itgav	23.5891	0.582876	0.351054	1.66036	0.0968426	0.0968426	ENSMUSG00000027087
Msl2	66.7749	-0.458613	0.276251	-1.66013	0.0968877	0.831812	ENSMUSG00000066415
Osbp2	15.9803	0.927267	0.558847	1.65925	0.0970658	0.0970658	ENSMUSG00000020435
Ttll4	24.7676	0.665806	0.401307	1.65909	0.0970972	0.0970972	ENSMUSG00000033257
Slc25a17	73.33	-0.358261	0.215966	-1.65888	0.0971399	0.832325	ENSMUSG00000022404
Nadsyn1	28.1763	-0.516319	0.311391	-1.6581	0.0972965	0.0972965	ENSMUSG00000031090
Rnpc3	25.9658	0.735023	0.443393	1.65772	0.0973738	0.0973738	ENSMUSG00000027981
Lactb2	278.284	-0.373114	0.225112	-1.65746	0.0974269	0.833135	ENSMUSG00000025937
Pdgfa	36.5112	-0.554789	0.334746	-1.65734	0.09745	0.09745	ENSMUSG00000025856
Dop1b	37.1236	-0.63405	0.382577	-1.65731	0.097456	0.097456	ENSMUSG00000022946
ENSMUSG00000085687	1.8248	-2.65854	1.6047	-1.65672	0.0975759	0.0975759	ENSMUSG00000085687
Chpf2	1.56064	-2.56964	1.55124	-1.6565	0.0976209	0.0976209	ENSMUSG00000038181
Rpusd3	22.5412	0.693786	0.418857	1.65638	0.0976447	0.0976447	ENSMUSG00000051169
B3galt1	27.7795	0.570219	0.344296	1.65619	0.0976841	0.0976841	ENSMUSG00000034780
Gm15464	11.5433	-0.926467	0.559479	-1.65595	0.0977326	0.0977326	ENSMUSG00000082609
Dcp1b	3.82777	1.86186	1.12455	1.65565	0.0977924	0.0977924	ENSMUSG00000041477
A430033K04Rik	9.25011	-0.925969	0.559315	-1.65554	0.0978147	0.0978147	ENSMUSG00000056014
Znhit2	39.1831	-0.530298	0.320342	-1.65541	0.0978413	0.0978413	ENSMUSG00000075227
Rinl	6.66611	1.30338	0.787538	1.65501	0.0979234	0.0979234	ENSMUSG00000051735
Stau1	111.42	-0.326167	0.19722	-1.65383	0.0981631	0.837097	ENSMUSG00000039536
Calm2	296.942	-0.25284	0.152934	-1.65326	0.0982772	0.837097	ENSMUSG00000036438
Cd48	4.24697	1.93425	1.17006	1.65313	0.0983051	0.0983051	ENSMUSG00000015355
Zbed5	7.14075	1.13159	0.684658	1.65277	0.0983769	0.0983769	ENSMUSG00000034173
ENSMUSG00000105408	1.55426	-2.55762	1.5483	-1.65189	0.0985576	0.0985576	ENSMUSG00000105408
2500002B13Rik	1.35601	-2.52753	1.53028	-1.65168	0.0986001	0.0986001	ENSMUSG00000096917
ENSMUSG00000115497	119.249	-0.345246	0.209127	-1.65089	0.0987619	0.839573	ENSMUSG00000115497
Apbb2	44.3271	-0.434844	0.263445	-1.65061	0.0988186	0.0988186	ENSMUSG00000029207
ENSMUSG00000111361	0.982519	-3.13941	1.902	-1.65059	0.0988227	0.0988227	ENSMUSG00000111361
Rnf121	41.5467	-0.601819	0.36471	-1.65013	0.0989164	0.0989164	ENSMUSG00000070426
Zfp696	6.59791	1.45184	0.879948	1.64992	0.0989596	0.0989596	ENSMUSG00000062944
Sumo3	464.934	-0.304269	0.184568	-1.64855	0.09924	0.839808	ENSMUSG00000020265
Ak2	812.276	0.247872	0.150381	1.64829	0.0992932	0.839808	ENSMUSG00000028792
Tm9sf2	204.854	0.277128	0.168198	1.64763	0.0994287	0.839808	ENSMUSG00000025544
Csf1r	223.301	0.443366	0.269203	1.64696	0.0995658	0.839808	ENSMUSG00000024621
Tlr2	5.71433	1.33663	0.811798	1.64651	0.0996595	0.0996595	ENSMUSG00000027995
Mapt	17.3474	-0.644713	0.391662	-1.64609	0.0997444	0.0997444	ENSMUSG00000018411
Mbip	6.01294	1.22013	0.741303	1.64592	0.0997801	0.0997801	ENSMUSG00000021028
Atg5	195.572	0.27038	0.164325	1.6454	0.0998879	0.840885	ENSMUSG00000038160
Wdr70	11.1299	-0.935925	0.568862	-1.64526	0.0999166	0.0999166	ENSMUSG00000039828
Tyms	12.0935	0.717156	0.436758	1.642	0.100591	0.100591	ENSMUSG00000025747
Bicd2	20.6819	-0.671695	0.409096	-1.6419	0.10061	0.10061	ENSMUSG00000037933
Kidins220	51.8351	-0.370087	0.225475	-1.64137	0.100721	0.100721	ENSMUSG00000036333
Mrpl49	56.4239	-0.414081	0.252399	-1.64058	0.100884	0.847618	ENSMUSG00000007338
Hip1	12.3228	0.907055	0.552921	1.64048	0.100906	0.100906	ENSMUSG00000039959
B3gnt8	3.53403	1.70704	1.04069	1.64029	0.100944	0.100944	ENSMUSG00000059479
Gbp5	12.855	1.37257	0.836987	1.6399	0.101027	0.101027	ENSMUSG00000105504
Vamp1	4.2169	-1.40286	0.855526	-1.63976	0.101055	0.101055	ENSMUSG00000030337
Cyp4a10	1016.88	0.439332	0.267944	1.63964	0.10108	0.847618	ENSMUSG00000066072
Cox18	24.5118	-0.626883	0.382433	-1.63919	0.101173	0.101173	ENSMUSG00000035505
Rc3h1	48.2269	0.466178	0.28449	1.63865	0.101287	0.101287	ENSMUSG00000040423
ENSMUSG00000049881	18.7827	0.720057	0.439426	1.63863	0.10129	0.10129	ENSMUSG00000049881
Odf2	19.8423	0.673219	0.410865	1.63854	0.101309	0.101309	ENSMUSG00000026790
Gm4366	2.45592	-1.74538	1.06584	-1.63756	0.101513	0.101513	ENSMUSG00000107383
Rabgap1	37.4864	-0.530332	0.323887	-1.6374	0.101547	0.101547	ENSMUSG00000035437
Dapk1	156.039	-0.29707	0.181436	-1.63733	0.101562	0.847682	ENSMUSG00000021559
Angptl4	125.764	0.636099	0.38861	1.63686	0.10166	0.847682	ENSMUSG00000002289
Cacfd1	65.3189	0.41402	0.252947	1.63679	0.101675	0.847682	ENSMUSG00000015488
AW551984	0.897731	-3.14809	1.9237	-1.63648	0.10174	0.10174	ENSMUSG00000038112
Taf7	12.6196	-0.75268	0.460022	-1.63618	0.101802	0.101802	ENSMUSG00000051316
Cog5	14.8152	-0.758739	0.463772	-1.63602	0.101836	0.101836	ENSMUSG00000035933
Col4a4	3.57052	1.68476	1.0302	1.63537	0.101972	0.101972	ENSMUSG00000067158
ENSMUSG00000103839	1.35079	3.03686	1.85736	1.63505	0.10204	0.10204	ENSMUSG00000103839
Taf1d	47.6909	0.556525	0.340617	1.63387	0.102285	0.102285	ENSMUSG00000031939
Shisa5	158.21	0.360262	0.220575	1.63328	0.10241	0.852166	ENSMUSG00000025647
Agpat5	40.6419	-0.506013	0.310184	-1.63133	0.102821	0.102821	ENSMUSG00000031467
Gm2682	1.15	3.30295	2.02515	1.63096	0.102898	0.102898	ENSMUSG00000115681
Pop4	35.6239	0.553949	0.339657	1.6309	0.10291	0.10291	ENSMUSG00000030423
Rin2	24.9008	0.52156	0.319807	1.63086	0.10292	0.10292	ENSMUSG00000001768
Mapkbp1	6.1155	-1.07897	0.661695	-1.63061	0.102972	0.102972	ENSMUSG00000033902
Sin3a	21.5653	0.653719	0.401063	1.62996	0.103109	0.103109	ENSMUSG00000042557
Dnajc19	100.051	-0.355603	0.218188	-1.6298	0.103143	0.854803	ENSMUSG00000027679
Car5b	5.18488	-1.3323	0.817537	-1.62965	0.103176	0.103176	ENSMUSG00000031373
Ifih1	69.7564	0.600677	0.368651	1.62939	0.10323	0.854803	ENSMUSG00000026896
Strn3	111.927	0.307726	0.188908	1.62897	0.103319	0.854803	ENSMUSG00000020954
Pms2	6.75841	1.0417	0.639695	1.62843	0.103433	0.103433	ENSMUSG00000079109
Dhx33	21.1446	-0.599791	0.3684	-1.6281	0.103504	0.103504	ENSMUSG00000040620
Trmo	3.8994	-1.47026	0.903522	-1.62726	0.103683	0.103683	ENSMUSG00000028331
C1galt1	50.2223	-0.530923	0.326296	-1.62712	0.103711	0.103711	ENSMUSG00000042460
Fmnl1	3.78249	-1.4838	0.912319	-1.62641	0.103862	0.103862	ENSMUSG00000055805
Psme1	220.778	0.371599	0.228598	1.62556	0.104044	0.85916	ENSMUSG00000022216
Ing2	39.1629	-0.493133	0.303379	-1.62547	0.104063	0.104063	ENSMUSG00000063049
ENSMUSG00000108461	1.47752	-2.62792	1.617	-1.62519	0.104122	0.104122	ENSMUSG00000108461
ENSMUSG00000085867	1.12342	-2.81392	1.7323	-1.62438	0.104294	0.104294	ENSMUSG00000085867
Timd4	25	0.745443	0.459205	1.62333	0.104518	0.104518	ENSMUSG00000055546
Cyp51	457.512	-0.541044	0.333405	-1.62278	0.104636	0.861401	ENSMUSG00000001467
Il18r1	1.35367	-2.6755	1.64891	-1.62259	0.104678	0.104678	ENSMUSG00000026070
Ift20	541.798	-0.278666	0.17176	-1.62241	0.104716	0.861401	ENSMUSG00000001105
Fam185a	20.1059	0.61755	0.38071	1.6221	0.104781	0.104781	ENSMUSG00000047221
Trim39	11.3601	0.883996	0.545072	1.6218	0.104847	0.104847	ENSMUSG00000045409
Rfesd	34.3866	0.490718	0.302593	1.62171	0.104865	0.104865	ENSMUSG00000043190
Zc3h7b	39.2671	0.493423	0.304269	1.62167	0.104874	0.104874	ENSMUSG00000022390
Kcnj15	2.36872	-2.22794	1.37419	-1.62128	0.104958	0.104958	ENSMUSG00000062609
Dcdc2a	6.45509	-1.1026	0.680285	-1.62079	0.105063	0.105063	ENSMUSG00000035910
Gm5121	0.994849	-3.06882	1.89351	-1.6207	0.105082	0.105082	ENSMUSG00000066626
Cenpj	12.9522	0.976336	0.602475	1.62054	0.105116	0.105116	ENSMUSG00000064128
Adamtsl4	7.03157	-1.03032	0.635956	-1.62011	0.105208	0.105208	ENSMUSG00000015850
Acsm3	9.09737	1.12878	0.696749	1.62007	0.105218	0.105218	ENSMUSG00000030935
ENSMUSG00000082292	10.31	2.8785	1.7768	1.62005	0.105222	0.105222	ENSMUSG00000082292
Fam219a	9.9842	-0.821267	0.507167	-1.61932	0.105378	0.105378	ENSMUSG00000028439
Nipal1	119.413	-0.416572	0.25729	-1.61907	0.105431	0.861401	ENSMUSG00000067219
Ypel3	220.342	0.299668	0.185177	1.61828	0.105603	0.861401	ENSMUSG00000042675
ENSMUSG00000076928	5.40756	1.2564	0.776547	1.61793	0.105678	0.105678	ENSMUSG00000076928
Rhog	37.6576	0.449937	0.278115	1.61781	0.105703	0.105703	ENSMUSG00000073982
Clu	3392.66	0.227373	0.140553	1.61771	0.105726	0.861401	ENSMUSG00000022037
Cxxc4	1.0102	-3.00753	1.85953	-1.61736	0.105801	0.105801	ENSMUSG00000044365
Tor1b	169.496	0.304718	0.188521	1.61636	0.106017	0.861401	ENSMUSG00000026848
ENSMUSG00000118642	35.5389	-0.690013	0.426956	-1.61612	0.106068	0.106068	ENSMUSG00000118642
Nsun6	4.27461	-1.82037	1.12645	-1.61603	0.106088	0.106088	ENSMUSG00000026707
Ptk2b	76.7542	0.383401	0.237305	1.61565	0.10617	0.861401	ENSMUSG00000059456
Rhot1	84.3905	-0.367221	0.22739	-1.61494	0.106323	0.861401	ENSMUSG00000017686
Lingo4	9.97076	1.03585	0.641479	1.61479	0.106356	0.106356	ENSMUSG00000044505
Rin3	11.1014	0.87273	0.540697	1.61408	0.106509	0.106509	ENSMUSG00000044456
Saa1	357.822	1.35696	0.840957	1.61359	0.106615	0.861401	ENSMUSG00000074115
Tap2	76.6799	1.16798	0.724103	1.613	0.106744	0.861401	ENSMUSG00000024339
Gjb2	610.892	-0.25165	0.156089	-1.61223	0.106912	0.861401	ENSMUSG00000046352
Mfn2	158.736	0.333565	0.206915	1.61209	0.106943	0.861401	ENSMUSG00000029020
Tbc1d30	23.122	0.571266	0.354459	1.61166	0.107037	0.107037	ENSMUSG00000052302
Dock1	17.042	0.692633	0.429838	1.61138	0.107097	0.107097	ENSMUSG00000058325
Spag7	171.273	-0.375193	0.232854	-1.61128	0.107118	0.861401	ENSMUSG00000018287
Fcrl1	0.886077	3.54626	2.20098	1.61122	0.107132	0.107132	ENSMUSG00000059994
Gm14044	3.33973	1.47797	0.917768	1.61039	0.107312	0.107312	ENSMUSG00000083483
Ostf1	101.91	0.327494	0.20342	1.60994	0.107411	0.861401	ENSMUSG00000024725
Stx17	59.5605	-0.409426	0.254328	-1.60984	0.107434	0.861401	ENSMUSG00000061455
Pdcd4	423.99	-0.307819	0.191268	-1.60936	0.107538	0.861401	ENSMUSG00000024975
Akr1d1	259.304	-0.436709	0.271481	-1.60862	0.1077	0.861401	ENSMUSG00000038641
Ncapd2	10.155	1.16931	0.726951	1.60851	0.107723	0.107723	ENSMUSG00000038252
Vmo1	8.89142	-1.02952	0.640285	-1.6079	0.107856	0.107856	ENSMUSG00000020830
Pygb	13.884	0.699612	0.435276	1.60728	0.107992	0.107992	ENSMUSG00000033059
Rnf150	4.85148	1.35789	0.84513	1.60672	0.108116	0.108116	ENSMUSG00000047747
Pdss2	29.5069	-0.47664	0.296718	-1.60638	0.108191	0.108191	ENSMUSG00000038240
Igha	5.09483	1.24086	0.772595	1.6061	0.108253	0.108253	ENSMUSG00000095079
Zfp455	2.88037	-2.07354	1.29139	-1.60567	0.108347	0.108347	ENSMUSG00000051037
Thoc1	12.3993	-0.946589	0.58961	-1.60545	0.108394	0.108394	ENSMUSG00000024287
Soat2	54.325	-0.41172	0.256463	-1.60538	0.108411	0.865487	ENSMUSG00000023045
Cdca3	3.3694	2.11537	1.31788	1.60514	0.108464	0.108464	ENSMUSG00000023505
ENSMUSG00000103983	3.37635	-1.52402	0.949815	-1.60455	0.108593	0.108593	ENSMUSG00000103983
Tnxb	0.728633	-3.35491	2.09115	-1.60434	0.10864	0.10864	ENSMUSG00000033327
Agl	125.879	-0.340848	0.212471	-1.60421	0.108668	0.865835	ENSMUSG00000033400
Btf3l4	15.7426	0.706541	0.440463	1.60409	0.108694	0.108694	ENSMUSG00000028568
Icos	6.28363	1.09916	0.685521	1.6034	0.108847	0.108847	ENSMUSG00000026009
Lyn	101.857	0.358802	0.223781	1.60336	0.108855	0.865835	ENSMUSG00000042228
Zfp775	11.074	1.12485	0.701746	1.60293	0.108951	0.108951	ENSMUSG00000007216
Sytl1	14.1526	0.790867	0.493538	1.60244	0.109058	0.109058	ENSMUSG00000028860
Rapgef5	26.8429	0.582795	0.363696	1.60242	0.109062	0.109062	ENSMUSG00000041992
Nrbf2	7.05065	1.15993	0.723875	1.60239	0.109068	0.109068	ENSMUSG00000075000
Mtmr4	76.639	-0.400116	0.249789	-1.60181	0.109197	0.865883	ENSMUSG00000018401
Mief2	22.9392	-0.694478	0.43369	-1.60132	0.109305	0.109305	ENSMUSG00000018599
Il1r1	29.4906	0.672469	0.420024	1.60102	0.109372	0.109372	ENSMUSG00000026072
Hoxb4	4.10894	-1.56768	0.979475	-1.60053	0.109482	0.109482	ENSMUSG00000038692
Slc6a12	114.987	-0.352448	0.220415	-1.59902	0.109816	0.865883	ENSMUSG00000030109
Tal1	2.28179	1.959	1.22513	1.59901	0.109819	0.109819	ENSMUSG00000028717
Retreg1	345.432	-0.378563	0.236874	-1.59816	0.110007	0.865883	ENSMUSG00000022270
ENSMUSG00000104436	1.4551	-2.80885	1.75867	-1.59714	0.110234	0.110234	ENSMUSG00000104436
Atl1	1.52018	-2.11775	1.32655	-1.59644	0.110391	0.110391	ENSMUSG00000021066
Dip2c	19.281	-0.685857	0.429647	-1.59633	0.110416	0.110416	ENSMUSG00000048264
Atp6v1e1	397.099	0.254809	0.159637	1.59618	0.110449	0.865883	ENSMUSG00000019210
Cyp2b13	465.579	-0.366937	0.229894	-1.59611	0.110464	0.865883	ENSMUSG00000040583
Zfp963	14.3035	0.79207	0.496473	1.59539	0.110624	0.110624	ENSMUSG00000092260
Nme6	20.5993	-0.607475	0.380805	-1.59524	0.110659	0.110659	ENSMUSG00000032478
Ppp2r5e	170.571	-0.259855	0.162967	-1.59453	0.110818	0.865883	ENSMUSG00000021051
Nphp3	2.09441	2.14491	1.34522	1.59447	0.110831	0.110831	ENSMUSG00000032558
Iqgap1	57.1406	0.578642	0.363006	1.59403	0.110929	0.865883	ENSMUSG00000030536
Pde8b	4.46913	1.19779	0.751533	1.5938	0.110981	0.110981	ENSMUSG00000021684
Nars1	239.326	-0.273614	0.171721	-1.59336	0.111079	0.865883	ENSMUSG00000024587
Ppp1r9b	13.4594	0.843911	0.529811	1.59285	0.111193	0.111193	ENSMUSG00000038976
Slc25a37	113.238	0.48429	0.304056	1.59276	0.111213	0.865883	ENSMUSG00000034248
Pfkp	7.14805	1.26854	0.796562	1.59253	0.111267	0.111267	ENSMUSG00000021196
Pxn	81.2892	-0.415043	0.260665	-1.59225	0.111329	0.865883	ENSMUSG00000029528
Ttc8	4.50539	1.46584	0.920619	1.59223	0.111333	0.111333	ENSMUSG00000021013
Asgr2	682.896	-0.232983	0.14636	-1.59185	0.111418	0.865883	ENSMUSG00000040963
ENSMUSG00000102374	0.653381	-3.32639	2.08971	-1.59179	0.111431	0.111431	ENSMUSG00000102374
Tnnc1	2.67269	2.32515	1.46084	1.59165	0.111464	0.111464	ENSMUSG00000091898
Bak1	17.7041	0.831265	0.522312	1.59151	0.111494	0.111494	ENSMUSG00000057789
Sectm1a	3.76552	1.87006	1.17511	1.5914	0.11152	0.11152	ENSMUSG00000025165
Gbf1	62.98	-0.403461	0.253592	-1.59099	0.111613	0.865883	ENSMUSG00000025224
3110082I17Rik	13.9304	0.699791	0.43986	1.59094	0.111623	0.111623	ENSMUSG00000053553
Snhg18	9.13151	0.913986	0.574634	1.59055	0.11171	0.11171	ENSMUSG00000096956
Suv39h2	1.53193	-2.7427	1.72497	-1.59	0.111834	0.111834	ENSMUSG00000026646
ENSMUSG00000083326	12.2337	0.948549	0.59663	1.58984	0.11187	0.11187	ENSMUSG00000083326
Cd99l2	65.5963	0.366123	0.230327	1.58958	0.11193	0.865883	ENSMUSG00000035776
Acbd5	402.581	-0.272175	0.171225	-1.58957	0.111931	0.865883	ENSMUSG00000026781
Dhcr7	174.614	-0.487632	0.306824	-1.58929	0.111994	0.865883	ENSMUSG00000058454
Slc25a30	54.6265	0.529623	0.333308	1.58899	0.112063	0.865883	ENSMUSG00000022003
Tubgcp5	8.86492	-1.05139	0.661721	-1.58887	0.112089	0.112089	ENSMUSG00000033790
Xaf1	10.9251	1.35001	0.84979	1.58864	0.112142	0.112142	ENSMUSG00000040483
H2-DMb1	30.4053	0.89362	0.563294	1.58642	0.112644	0.112644	ENSMUSG00000079547
Acmsd	76.5128	-0.71959	0.453661	-1.58618	0.112697	0.868535	ENSMUSG00000026348
Ccdc125	23.2097	0.53479	0.337161	1.58616	0.112704	0.112704	ENSMUSG00000048924
Zfp628	12.2573	0.891718	0.562406	1.58554	0.112843	0.112843	ENSMUSG00000074406
Zup1	11.8035	-0.950771	0.599794	-1.58516	0.11293	0.11293	ENSMUSG00000039531
Max	65.0453	0.424655	0.267956	1.58479	0.113013	0.868535	ENSMUSG00000059436
Frs2	17.6201	0.741231	0.468036	1.58371	0.113261	0.113261	ENSMUSG00000020170
Stbd1	106.091	0.283546	0.179085	1.5833	0.113353	0.868535	ENSMUSG00000047963
1110059G10Rik	43.1052	-0.489903	0.309455	-1.58312	0.113395	0.113395	ENSMUSG00000032551
ENSMUSG00000109262	0.878672	-3.56263	2.25078	-1.58284	0.113457	0.113457	ENSMUSG00000109262
Sec13	69.6151	-0.351517	0.222083	-1.58282	0.113462	0.868535	ENSMUSG00000030298
Psmd4	436.062	-0.283278	0.178976	-1.58278	0.113473	0.868535	ENSMUSG00000005625
Card19	30.798	-0.642677	0.406084	-1.58262	0.113508	0.113508	ENSMUSG00000037960
Kdelr3	1.02669	3.03901	1.92024	1.58262	0.113508	0.113508	ENSMUSG00000010830
Gck	115.378	-0.66029	0.417331	-1.58217	0.11361	0.868535	ENSMUSG00000041798
Hhipl1	2.19049	2.34025	1.47996	1.5813	0.11381	0.11381	ENSMUSG00000021260
Zfp189	6.42721	0.953858	0.603323	1.58101	0.113876	0.113876	ENSMUSG00000039634
Ecscr	7.00139	-1.25806	0.796079	-1.58032	0.114033	0.114033	ENSMUSG00000073599
Zfp414	5.81996	-1.42257	0.900179	-1.58032	0.114034	0.114034	ENSMUSG00000073423
Mtfp1	53.0248	-0.392496	0.248399	-1.5801	0.114083	0.114083	ENSMUSG00000004748
Hsbp1l1	5.25787	-1.23362	0.780739	-1.58007	0.114091	0.114091	ENSMUSG00000078963
Zfp180	22.656	-0.605305	0.383149	-1.57982	0.114149	0.114149	ENSMUSG00000057101
Ankzf1	6.60292	-1.32001	0.835857	-1.57922	0.114284	0.114284	ENSMUSG00000026199
Ear2	3.60534	1.49093	0.944114	1.57919	0.114292	0.114292	ENSMUSG00000072596
Lilrb4b	7.92143	1.04727	0.66321	1.5791	0.114313	0.114313	ENSMUSG00000112023
Zfp937	4.75561	-1.362	0.862518	-1.5791	0.114314	0.114314	ENSMUSG00000060336
Rps12	35.7815	-0.689562	0.437143	-1.57743	0.114697	0.114697	ENSMUSG00000061983
ENSMUSG00000097343	1.17946	3.51559	2.22887	1.57729	0.114728	0.114728	ENSMUSG00000097343
C730014E05Rik	384.445	0.278284	0.176468	1.57697	0.114803	0.870438	ENSMUSG00000068463
Kdsr	92.7689	0.290071	0.183949	1.57691	0.114816	0.870438	ENSMUSG00000009905
Siva1	39.7879	-0.463991	0.294271	-1.57675	0.114854	0.114854	ENSMUSG00000064326
Amy1	527.894	-0.337613	0.214142	-1.57658	0.114892	0.870438	ENSMUSG00000074264
Chd4	169.761	-0.257088	0.163091	-1.57635	0.114946	0.870438	ENSMUSG00000063870
Fbxw2	109.307	0.291964	0.185262	1.57595	0.115037	0.870438	ENSMUSG00000035949
Asb1	12.4816	-0.78059	0.495327	-1.57591	0.115047	0.115047	ENSMUSG00000026311
ENSMUSG00000113063	60.2245	0.50298	0.319185	1.57583	0.115066	0.870438	ENSMUSG00000113063
ENSMUSG00000108064	2.33185	-2.13296	1.35376	-1.57558	0.115124	0.115124	ENSMUSG00000108064
Asb13	32.7692	-0.54486	0.345888	-1.57525	0.115199	0.115199	ENSMUSG00000033781
Surf2	6.11651	1.11347	0.707276	1.57431	0.115417	0.115417	ENSMUSG00000014873
ENSMUSG00000097536	2.91918	2.00437	1.27327	1.5742	0.115441	0.115441	ENSMUSG00000097536
Ccdc61	6.33678	-1.13795	0.722885	-1.57418	0.115446	0.115446	ENSMUSG00000074358
Pgpep1l	1.17179	-3.10667	1.97396	-1.57382	0.115528	0.115528	ENSMUSG00000030553
Ezh2	18.9441	0.640254	0.406835	1.57374	0.115547	0.115547	ENSMUSG00000029687
Fastkd2	36.7686	-0.489025	0.310789	-1.57349	0.115604	0.115604	ENSMUSG00000025962
Atic	40.5748	0.534324	0.33977	1.57261	0.11581	0.11581	ENSMUSG00000026192
Lsm5	2.73399	1.86854	1.18831	1.57244	0.115849	0.115849	ENSMUSG00000091625
Rad1	14.9018	0.716902	0.455939	1.57236	0.115866	0.115866	ENSMUSG00000022248
Arel1	5.03104	1.34686	0.856626	1.57228	0.115886	0.115886	ENSMUSG00000042350
9930111J21Rik2	10.8035	1.17456	0.747675	1.57094	0.116196	0.116196	ENSMUSG00000069892
Il6st	242.16	0.332951	0.211955	1.57086	0.116216	0.874127	ENSMUSG00000021756
Gm7780	3.18229	2.00285	1.27523	1.57058	0.116279	0.116279	ENSMUSG00000111744
Rpl18a-ps1	215.18	-0.36921	0.23508	-1.57058	0.116281	0.874127	ENSMUSG00000059033
Stap2	66.9384	0.43439	0.276669	1.57007	0.116398	0.874127	ENSMUSG00000038781
ENSMUSG00000116739	1.18491	-2.9226	1.86159	-1.56994	0.116428	0.116428	ENSMUSG00000116739
Wdr6	5.06679	-1.44403	0.919835	-1.56988	0.116444	0.116444	ENSMUSG00000066357
Tuba1a	18.5941	-0.589622	0.375662	-1.56955	0.116519	0.116519	ENSMUSG00000072235
Syt7	10.602	-0.929062	0.591998	-1.56937	0.116563	0.116563	ENSMUSG00000024743
Snrnp25	9.94667	0.99543	0.634301	1.56933	0.11657	0.11657	ENSMUSG00000040767
Arf1	209.571	-0.303276	0.193257	-1.56928	0.116582	0.874127	ENSMUSG00000048076
Heatr5a	12.2836	-0.826449	0.526647	-1.56927	0.116586	0.116586	ENSMUSG00000035181
Slc38a9	24.8649	0.51756	0.329819	1.56922	0.116596	0.116596	ENSMUSG00000047789
Ube2d1	14.9701	0.744898	0.474762	1.56899	0.116649	0.116649	ENSMUSG00000019927
Bet1l	122.152	0.389724	0.248413	1.56886	0.116681	0.874127	ENSMUSG00000025484
Sgk1	50.1037	-0.508138	0.323905	-1.56878	0.116698	0.116698	ENSMUSG00000019970
Zfand2a	10.4196	-1.02316	0.652271	-1.56862	0.116737	0.116737	ENSMUSG00000053581
Zfp637	14.2858	0.730506	0.465907	1.56792	0.116899	0.116899	ENSMUSG00000059689
Ccdc8	5.08807	-1.48032	0.944345	-1.56756	0.116984	0.116984	ENSMUSG00000041117
Sipa1	27.4263	0.561165	0.358008	1.56747	0.117006	0.117006	ENSMUSG00000056917
Tpm2	22.3561	0.731364	0.466632	1.56733	0.117039	0.117039	ENSMUSG00000028464
ENSMUSG00000089726	0.961115	-4.12823	2.6343	-1.56711	0.11709	0.11709	ENSMUSG00000089726
Cerk	9.8789	-0.86272	0.550548	-1.56702	0.11711	0.11711	ENSMUSG00000035891
Pex5	113.037	-0.502822	0.320932	-1.56676	0.117172	0.874127	ENSMUSG00000005069
Mrpl23	1.59698	-2.3572	1.50478	-1.56648	0.117237	0.117237	ENSMUSG00000037772
Cd163	48.8554	0.540479	0.345047	1.56639	0.117256	0.117256	ENSMUSG00000008845
Bach1	83.8001	0.36764	0.234805	1.56572	0.117413	0.874127	ENSMUSG00000025612
Coro2b	5.5059	1.09623	0.700239	1.5655	0.117465	0.117465	ENSMUSG00000041729
ENSMUSG00000075511	12.5814	0.932501	0.595678	1.56544	0.117479	0.117479	ENSMUSG00000075511
Bcl6	17.4687	-0.671492	0.429037	-1.56511	0.117557	0.117557	ENSMUSG00000022508
Dkk3	5.77523	1.05747	0.676251	1.56372	0.117884	0.117884	ENSMUSG00000030772
Dbt	365.787	-0.2718	0.173817	-1.56371	0.117886	0.874127	ENSMUSG00000000340
Zfp691	12.7837	-0.829518	0.530545	-1.56352	0.11793	0.11793	ENSMUSG00000045268
Cd40	1.41019	2.464	1.57593	1.56352	0.11793	0.11793	ENSMUSG00000017652
Mrpl16	135.571	0.2382	0.152353	1.56348	0.117941	0.874127	ENSMUSG00000024683
Zfp7	1.96786	-2.04703	1.30983	-1.56282	0.118094	0.118094	ENSMUSG00000033669
Gstt3	809.625	-0.299768	0.191902	-1.56209	0.118267	0.874127	ENSMUSG00000001665
Ifitm10	2.62221	1.54465	0.988845	1.56207	0.118271	0.118271	ENSMUSG00000045777
Vnn1	56.89	0.743692	0.476281	1.56146	0.118416	0.874127	ENSMUSG00000037440
Marco	91.8521	1.24122	0.79498	1.56132	0.118449	0.874127	ENSMUSG00000026390
Nostrin	57.4356	-0.519387	0.332666	-1.56129	0.118456	0.874127	ENSMUSG00000034738
Pter	98.2849	-0.482642	0.309225	-1.56081	0.118568	0.874127	ENSMUSG00000026730
Srp68	82.4011	-0.414678	0.265692	-1.56074	0.118584	0.874127	ENSMUSG00000020780
Bik	10.3183	1.10786	0.709981	1.56041	0.118662	0.118662	ENSMUSG00000016758
Carf	7.05544	-1.00061	0.641258	-1.56038	0.11867	0.11867	ENSMUSG00000026017
Arl10	3.36626	1.67101	1.07124	1.55988	0.118788	0.118788	ENSMUSG00000025870
Gpr183	1.74986	2.7809	1.78301	1.55966	0.11884	0.11884	ENSMUSG00000051212
Golga1	21.3378	-0.685506	0.439612	-1.55934	0.118915	0.118915	ENSMUSG00000026754
Enox2	46.4049	0.514204	0.329999	1.5582	0.119186	0.119186	ENSMUSG00000031109
Efnb2	6.60373	1.00958	0.6481	1.55775	0.119292	0.119292	ENSMUSG00000001300
Adamts15	0.979259	3.15479	2.02552	1.55752	0.119347	0.119347	ENSMUSG00000033453
ENSMUSG00000053168	113.487	0.897598	0.576475	1.55704	0.11946	0.876995	ENSMUSG00000053168
Eci2	411.367	0.274868	0.176554	1.55685	0.119506	0.876995	ENSMUSG00000021417
Gm4963	4.06441	1.25246	0.804531	1.55675	0.119529	0.119529	ENSMUSG00000063739
Ccdc171	8.5263	0.941376	0.604728	1.55669	0.119543	0.119543	ENSMUSG00000052407
Rhou	130.316	-0.419608	0.269578	-1.55653	0.119581	0.876995	ENSMUSG00000039960
ENSMUSG00000103375	1.18361	-2.91758	1.87484	-1.55617	0.119667	0.119667	ENSMUSG00000103375
Calhm5	1.25257	-3.04587	1.95771	-1.55584	0.119747	0.119747	ENSMUSG00000049872
Gstp3	45.3375	-0.611674	0.393166	-1.55577	0.119763	0.119763	ENSMUSG00000058216
Uap1	65.8563	-0.484263	0.311505	-1.55459	0.120044	0.8789	ENSMUSG00000026670
Mag	2.08417	2.41667	1.55493	1.5542	0.120137	0.120137	ENSMUSG00000036634
Wdr83	2.60236	1.69681	1.09179	1.55416	0.120147	0.120147	ENSMUSG00000005150
ENSMUSG00000108219	1.26566	2.79584	1.79928	1.55387	0.120216	0.120216	ENSMUSG00000108219
A330041J22Rik	1.17835	-3.42552	2.20474	-1.55371	0.120254	0.120254	ENSMUSG00000087466
Inka1	2.54826	1.79926	1.15818	1.55353	0.120297	0.120297	ENSMUSG00000042106
Pkm	36.8666	0.554198	0.356895	1.55283	0.120464	0.120464	ENSMUSG00000032294
Rps6ka1	8.81428	0.914897	0.589251	1.55264	0.120508	0.120508	ENSMUSG00000003644
Chek2	3.92249	1.42061	0.915071	1.55246	0.120553	0.120553	ENSMUSG00000029521
Twf1	64.923	0.369177	0.237858	1.55209	0.120641	0.879797	ENSMUSG00000022451
Zfp865	5.93646	1.07472	0.692748	1.55138	0.12081	0.12081	ENSMUSG00000074405
Trmt5	8.11116	-1.01617	0.655171	-1.551	0.120901	0.120901	ENSMUSG00000034442
Gigyf2	59.7757	-0.389939	0.251421	-1.55094	0.120916	0.879797	ENSMUSG00000048000
Ung	19.8408	0.679878	0.43869	1.54979	0.121192	0.121192	ENSMUSG00000029591
Hemk1	27.1292	0.551545	0.355901	1.54971	0.12121	0.12121	ENSMUSG00000032579
Arhgef2	12.1369	0.944073	0.609233	1.54961	0.121235	0.121235	ENSMUSG00000028059
Fam83d	0.829658	3.23832	2.09012	1.54934	0.121299	0.121299	ENSMUSG00000027654
Dusp5	3.74016	1.54458	0.997123	1.54903	0.121374	0.121374	ENSMUSG00000034765
Ehhadh	59.2636	0.683445	0.441211	1.54902	0.121377	0.879797	ENSMUSG00000022853
Gdpd1	4.53495	1.58566	1.02376	1.54886	0.121415	0.121415	ENSMUSG00000061666
Nap1l4	137.524	-0.301946	0.194952	-1.54883	0.121424	0.879797	ENSMUSG00000059119
Smg7	176.796	0.269815	0.174229	1.54862	0.121473	0.879797	ENSMUSG00000042772
Onecut2	696.955	-0.329708	0.212954	-1.54826	0.12156	0.879797	ENSMUSG00000045991
ENSMUSG00000085599	1.82655	-2.38211	1.53944	-1.54739	0.121768	0.121768	ENSMUSG00000085599
Atxn2l	14.7046	0.83059	0.536778	1.54736	0.121776	0.121776	ENSMUSG00000032637
Ube4b	134.621	0.263208	0.170142	1.54699	0.121866	0.879797	ENSMUSG00000028960
Acot1	57.255	0.65161	0.421252	1.54684	0.121902	0.879797	ENSMUSG00000072949
1700025G04Rik	17.7451	0.737308	0.4767	1.54669	0.121938	0.121938	ENSMUSG00000032666
Vwce	24.0083	-0.59117	0.382378	-1.54603	0.122096	0.122096	ENSMUSG00000043789
Mcrs1	1.83058	-2.35263	1.52206	-1.54569	0.122179	0.122179	ENSMUSG00000037570
Lyrm7	9.77917	0.95888	0.620768	1.54467	0.122426	0.122426	ENSMUSG00000020268
Srbd1	29.8653	0.579019	0.37486	1.54463	0.122436	0.122436	ENSMUSG00000024135
Shtn1	34.8287	0.569513	0.368781	1.54431	0.122513	0.122513	ENSMUSG00000041362
Armc8	40.3094	0.485267	0.314282	1.54405	0.122576	0.122576	ENSMUSG00000032468
Hyou1	27.4822	-0.538485	0.348858	-1.54357	0.122693	0.122693	ENSMUSG00000032115
Bhlhb9	6.39531	-1.1913	0.772131	-1.54287	0.122862	0.122862	ENSMUSG00000072964
Dnajc18	14.0901	0.703705	0.456171	1.54264	0.122919	0.122919	ENSMUSG00000024350
Phactr2	22.3136	0.69358	0.449624	1.54258	0.122933	0.122933	ENSMUSG00000062866
Gm23445	0.928146	-3.50223	2.27039	-1.54257	0.122935	0.122935	ENSMUSG00000064734
Acox3	35.8426	-0.447815	0.290415	-1.54198	0.123078	0.123078	ENSMUSG00000029098
Rps25	64.9469	-0.333907	0.21656	-1.54187	0.123105	0.879797	ENSMUSG00000009927
Trmt61a	10.1564	0.810046	0.525392	1.54179	0.123124	0.123124	ENSMUSG00000060950
Vmn1r13	33.4998	-0.487368	0.316123	-1.54171	0.123145	0.123145	ENSMUSG00000064259
Dnajc30	68.17	-0.360007	0.233661	-1.54072	0.123384	0.879797	ENSMUSG00000061118
Thoc2l	76.5584	-0.329282	0.213808	-1.54008	0.12354	0.879797	ENSMUSG00000097392
Ryr2	1.58491	-2.22318	1.44369	-1.53993	0.123576	0.123576	ENSMUSG00000021313
ENSMUSG00000081926	147.252	-0.417737	0.271338	-1.53955	0.123671	0.879797	ENSMUSG00000081926
Sestd1	3.02468	1.60313	1.04145	1.53933	0.123724	0.123724	ENSMUSG00000042272
Elovl5	852.201	-0.285976	0.185856	-1.5387	0.123878	0.879797	ENSMUSG00000032349
Sdcbp	109.152	0.296321	0.192583	1.53867	0.123885	0.879797	ENSMUSG00000028249
Igf2bp2	4.1196	1.42342	0.925247	1.53842	0.123945	0.123945	ENSMUSG00000033581
Rdh16	258.979	-0.451718	0.293664	-1.53821	0.123996	0.879797	ENSMUSG00000069456
Gtf2e2	34.7327	0.52002	0.338114	1.538	0.124047	0.124047	ENSMUSG00000031585
Fam81a	14.7652	0.828038	0.538448	1.53782	0.124092	0.124092	ENSMUSG00000032224
Orm3	195.207	1.24618	0.810378	1.53777	0.124104	0.879797	ENSMUSG00000028359
Mme	142.024	0.40061	0.260524	1.53771	0.12412	0.879797	ENSMUSG00000027820
Wdr82	36.3149	0.590239	0.384021	1.537	0.124293	0.124293	ENSMUSG00000020257
Yme1l1	153.565	0.31189	0.202937	1.53688	0.124323	0.879797	ENSMUSG00000026775
Smpdl3b	3.58444	1.96338	1.27753	1.53685	0.12433	0.12433	ENSMUSG00000028885
Oat	1425.27	-0.309774	0.201581	-1.53672	0.124361	0.879797	ENSMUSG00000030934
Nectin3	153.964	-0.282695	0.184049	-1.53598	0.124543	0.879797	ENSMUSG00000022656
Hmgcs2	2986.32	0.307001	0.199885	1.53589	0.124566	0.879797	ENSMUSG00000027875
Jpt2	15.5399	-0.678613	0.441874	-1.53576	0.124597	0.124597	ENSMUSG00000024165
Vldlr	37.687	-0.524021	0.341242	-1.53563	0.124629	0.124629	ENSMUSG00000024924
Hmg20b	108.156	0.317188	0.206558	1.53559	0.12464	0.879797	ENSMUSG00000020232
ENSMUSG00000107962	1.75345	-2.10355	1.37021	-1.5352	0.124735	0.124735	ENSMUSG00000107962
Pnn	38.7446	-0.414145	0.269788	-1.53508	0.124765	0.124765	ENSMUSG00000020994
Mbtps2	7.54358	0.988232	0.643893	1.53478	0.124839	0.124839	ENSMUSG00000046873
Gtf3c5	7.86789	0.966862	0.630042	1.5346	0.124882	0.124882	ENSMUSG00000026816
Zfp2	15.1294	-0.780398	0.508602	-1.5344	0.124932	0.124932	ENSMUSG00000049321
Erc2	19.8756	0.63377	0.413096	1.5342	0.124981	0.124981	ENSMUSG00000040640
Cldn18	1.19933	-2.56849	1.67428	-1.53409	0.125007	0.125007	ENSMUSG00000032473
Elmod3	23.6155	0.526657	0.343321	1.53401	0.125028	0.125028	ENSMUSG00000056698
ENSMUSG00000085829	36.0145	0.53661	0.350088	1.53279	0.125329	0.125329	ENSMUSG00000085829
Adk	2066.79	-0.201724	0.131622	-1.5326	0.125374	0.880973	ENSMUSG00000039197
Invs	13.4405	0.908889	0.593068	1.53252	0.125394	0.125394	ENSMUSG00000028344
Znfx1	54.1754	0.402637	0.262743	1.53244	0.125415	0.880973	ENSMUSG00000039501
Unc45a	13.0813	0.691544	0.451335	1.53222	0.125469	0.125469	ENSMUSG00000030533
Txndc12	71.764	-0.31705	0.20698	-1.53179	0.125574	0.880973	ENSMUSG00000028567
ENSMUSG00000106317	4.35465	-1.38345	0.903183	-1.53175	0.125585	0.125585	ENSMUSG00000106317
Pea15a	64.8429	-0.429527	0.280443	-1.5316	0.125621	0.880973	ENSMUSG00000013698
Fras1	11.3727	-0.763337	0.498439	-1.53145	0.125657	0.125657	ENSMUSG00000034687
Rrm2	4.80231	1.45949	0.953071	1.53135	0.125682	0.125682	ENSMUSG00000020649
Gsto1	324.14	0.300207	0.196142	1.53056	0.125877	0.881346	ENSMUSG00000025068
Icmt	6.70736	1.0659	0.696582	1.53018	0.125972	0.125972	ENSMUSG00000039662
Oma1	47.933	-0.415494	0.271706	-1.5292	0.126214	0.126214	ENSMUSG00000035069
Fbf1	9.25607	0.887601	0.580503	1.52902	0.126259	0.126259	ENSMUSG00000020776
Reep3	248.524	-0.26624	0.17413	-1.52897	0.126272	0.882115	ENSMUSG00000019873
1110019D14Rik	4.09885	1.6047	1.04958	1.52889	0.126291	0.126291	ENSMUSG00000097616
H2-Q1	24.2049	0.621765	0.406703	1.52879	0.126316	0.126316	ENSMUSG00000079507
Emc1	122.501	-0.326748	0.213774	-1.52847	0.126395	0.882115	ENSMUSG00000078517
5730507C01Rik	2.35147	-2.11413	1.38354	-1.52806	0.126498	0.126498	ENSMUSG00000073197
1810013D15Rik	2.567	-1.69966	1.11238	-1.52795	0.126526	0.126526	ENSMUSG00000028177
Upk3b	1.18336	-3.71942	2.43432	-1.52791	0.126536	0.126536	ENSMUSG00000042985
Rps7	3.23678	-1.74823	1.14423	-1.52787	0.126546	0.126546	ENSMUSG00000061477
Slc38a1	8.54355	0.940949	0.616062	1.52736	0.126671	0.126671	ENSMUSG00000023169
Pdia6	472.914	-0.280698	0.183788	-1.52729	0.126688	0.882735	ENSMUSG00000020571
Trmt10b	7.06828	-1.0414	0.681903	-1.52719	0.126713	0.126713	ENSMUSG00000035601
Setd7	12.3384	0.778419	0.50975	1.52706	0.126746	0.126746	ENSMUSG00000037111
Pim1	51.7949	0.656968	0.430269	1.52688	0.126791	0.126791	ENSMUSG00000024014
Vps50	13.987	0.64873	0.424935	1.52666	0.126847	0.126847	ENSMUSG00000001376
ENSMUSG00000112276	3.60086	-1.59437	1.04456	-1.52636	0.12692	0.12692	ENSMUSG00000112276
Gtf3c3	25.8113	-0.529608	0.347303	-1.52492	0.12728	0.12728	ENSMUSG00000041303
Cep350	47.9095	0.514558	0.337742	1.52352	0.127628	0.127628	ENSMUSG00000033671
Baat	327.542	-0.289186	0.18991	-1.52275	0.127821	0.883671	ENSMUSG00000039653
Abhd17c	258.344	-0.310753	0.204081	-1.5227	0.127834	0.883671	ENSMUSG00000038459
Twist1	1.22173	2.65013	1.74088	1.52229	0.127937	0.127937	ENSMUSG00000035799
A330023F24Rik	1.86165	-2.08632	1.37121	-1.52152	0.128129	0.128129	ENSMUSG00000096929
Afap1l1	6.49239	-1.39859	0.919255	-1.52144	0.128149	0.128149	ENSMUSG00000033032
Ltbp1	4.18077	-1.24641	0.819294	-1.52132	0.128179	0.128179	ENSMUSG00000001870
Rpl27a	637.639	-0.321989	0.211685	-1.52108	0.12824	0.883671	ENSMUSG00000046364
Steap4	81.174	0.625208	0.411039	1.52104	0.128249	0.883671	ENSMUSG00000012428
Otulinl	6.16891	1.11424	0.732895	1.52032	0.128429	0.128429	ENSMUSG00000056069
P4hb	1578.89	-0.232738	0.153094	-1.52023	0.128454	0.883671	ENSMUSG00000025130
Rnf26rt	5.45648	1.09007	0.717089	1.52013	0.128479	0.128479	ENSMUSG00000072476
Cox16	3.76981	-1.55967	1.02607	-1.52004	0.1285	0.1285	ENSMUSG00000091803
1700037C18Rik	2.25858	2.20774	1.45253	1.51993	0.128528	0.128528	ENSMUSG00000005983
Ap3s2	43.6726	-0.440126	0.289684	-1.51933	0.128679	0.128679	ENSMUSG00000063801
Agt	1574.94	-0.222261	0.146295	-1.51927	0.128695	0.883671	ENSMUSG00000031980
Ripk3	4.56295	1.37238	0.903855	1.51836	0.128923	0.128923	ENSMUSG00000022221
Kdm7a	64.8468	0.360423	0.237383	1.51832	0.128934	0.883671	ENSMUSG00000042599
Suco	38.2704	-0.501387	0.330268	-1.51812	0.128984	0.128984	ENSMUSG00000040297
Tmem86b	245.867	-0.305937	0.201525	-1.51811	0.128987	0.883671	ENSMUSG00000045282
Mrpl23-ps1	26.2895	-0.609672	0.401763	-1.51749	0.129142	0.129142	ENSMUSG00000075279
Tdg	1.67917	-2.35222	1.55037	-1.51719	0.129217	0.129217	ENSMUSG00000034674
Usp19	54.6809	0.581648	0.383444	1.5169	0.129291	0.883671	ENSMUSG00000006676
ENSMUSG00000116627	0.983054	-2.95897	1.95229	-1.51564	0.129611	0.129611	ENSMUSG00000116627
ENSMUSG00000097890	1.21853	3.0579	2.01775	1.5155	0.129646	0.129646	ENSMUSG00000097890
Vps8	6.47289	1.05383	0.695422	1.51538	0.129677	0.129677	ENSMUSG00000033653
C2cd4d	6.58574	1.35274	0.892689	1.51535	0.129684	0.129684	ENSMUSG00000091648
ENSMUSG00000104116	0.962264	-2.6533	1.75118	-1.51515	0.129735	0.129735	ENSMUSG00000104116
Krtcap2	344.579	-0.226831	0.149713	-1.51511	0.129745	0.883671	ENSMUSG00000042747
Fam193b	33.8421	-0.461308	0.30454	-1.51477	0.129831	0.129831	ENSMUSG00000021495
Pemt	925.797	-0.318581	0.210417	-1.51405	0.130014	0.883671	ENSMUSG00000000301
Rhpn2	3.27041	-1.61993	1.0701	-1.51381	0.130075	0.130075	ENSMUSG00000030494
Gm8184	0.713332	-3.45802	2.28634	-1.51247	0.130413	0.130413	ENSMUSG00000117877
Dram2	100.421	0.300544	0.198755	1.51213	0.130501	0.883671	ENSMUSG00000027900
Proca1	2.42771	-1.99881	1.32197	-1.512	0.130534	0.130534	ENSMUSG00000044122
Cenatac	6.17358	-1.19907	0.793758	-1.51062	0.130886	0.130886	ENSMUSG00000043923
Egln3	28.0789	-0.549229	0.363609	-1.51049	0.130917	0.130917	ENSMUSG00000035105
Rab2a	280.085	0.218478	0.144678	1.51009	0.13102	0.883671	ENSMUSG00000047187
Adamts5	6.39781	-1.0972	0.726936	-1.50935	0.131209	0.131209	ENSMUSG00000022894
Fbln2	4.69102	-1.25051	0.828545	-1.50928	0.131227	0.131227	ENSMUSG00000064080
Mir99ahg	8.5115	-0.875444	0.580052	-1.50925	0.131235	0.131235	ENSMUSG00000090386
Prrg2	136.414	-0.275264	0.182412	-1.50902	0.131293	0.883671	ENSMUSG00000007837
Wdr48	11.2482	0.861707	0.57106	1.50896	0.131309	0.131309	ENSMUSG00000032512
Ttc39c	234.084	0.338884	0.224598	1.50885	0.131337	0.883671	ENSMUSG00000024424
1810019D21Rik	8.9662	-0.861605	0.571182	-1.50846	0.131437	0.131437	ENSMUSG00000086390
Nepro	2.76082	-2.0151	1.33588	-1.50844	0.131442	0.131442	ENSMUSG00000036208
G2e3	21.2623	0.632177	0.419164	1.50818	0.131507	0.131507	ENSMUSG00000035293
ENSMUSG00000096968	0.91122	2.82301	1.87298	1.50723	0.131753	0.131753	ENSMUSG00000096968
Dph2	5.49745	1.27471	0.845785	1.50713	0.131777	0.131777	ENSMUSG00000028540
Gmppa	29.9268	-0.489814	0.325008	-1.50708	0.131789	0.131789	ENSMUSG00000033021
Cyp2c55	5.3769	1.38825	0.921194	1.50701	0.131808	0.131808	ENSMUSG00000025002
Als2	14.3278	-0.670348	0.444913	-1.5067	0.131888	0.131888	ENSMUSG00000026024
Iars1	37.6229	-0.466483	0.30963	-1.50658	0.131917	0.131917	ENSMUSG00000037851
Tardbp	67.3723	-0.406675	0.269935	-1.50657	0.131921	0.883671	ENSMUSG00000041459
Gm25008	0.700524	3.15344	2.09316	1.50654	0.131928	0.131928	ENSMUSG00000065743
Ncor1	525.75	-0.186992	0.124127	-1.50647	0.131948	0.883671	ENSMUSG00000018501
Inf2	78.9278	-0.33578	0.222904	-1.50639	0.131967	0.883671	ENSMUSG00000037679
Brk1	131.945	0.268065	0.177989	1.50607	0.132049	0.883671	ENSMUSG00000033940
Pgap6	39.5997	0.458251	0.304316	1.50584	0.132108	0.132108	ENSMUSG00000024180
Vim	70.0458	0.434008	0.288275	1.50554	0.132186	0.883671	ENSMUSG00000026728
Rgl2	8.3533	-0.917893	0.609763	-1.50533	0.13224	0.13224	ENSMUSG00000041354
Hmga1b	2.60446	-2.13864	1.42123	-1.50478	0.13238	0.13238	ENSMUSG00000078249
Axin1	39.0483	0.413532	0.274851	1.50457	0.132434	0.132434	ENSMUSG00000024182
Nup210	12.8472	0.782267	0.519936	1.50454	0.132441	0.132441	ENSMUSG00000030091
ENSMUSG00000113328	2.61367	-1.98123	1.31697	-1.50439	0.132481	0.132481	ENSMUSG00000113328
Fn3krp	19.5185	-0.664248	0.441612	-1.50415	0.132544	0.132544	ENSMUSG00000039253
Fbxo7	80.8749	0.322826	0.214634	1.50408	0.132562	0.883671	ENSMUSG00000001786
Snx33	18.3929	-0.622548	0.413923	-1.50402	0.132576	0.132576	ENSMUSG00000032733
Oas2	1.25624	3.228	2.14668	1.50372	0.132655	0.132655	ENSMUSG00000032690
Gm8423	0.731895	-3.49668	2.32633	-1.50309	0.132817	0.132817	ENSMUSG00000110315
Prss36	16.2532	0.760747	0.506177	1.50293	0.132858	0.132858	ENSMUSG00000070371
Trim13	1.86502	2.5871	1.72159	1.50274	0.132907	0.132907	ENSMUSG00000035235
Ndufa11	289.99	-0.205092	0.136483	-1.5027	0.132918	0.883671	ENSMUSG00000002379
Egf	0.867629	3.14996	2.09774	1.50159	0.133202	0.133202	ENSMUSG00000028017
ENSMUSG00000104292	1.75355	-2.28054	1.51888	-1.50146	0.133238	0.133238	ENSMUSG00000104292
Hdac1	22.9254	-0.54371	0.362141	-1.50137	0.133259	0.133259	ENSMUSG00000028800
Nt5dc2	5.24754	1.06464	0.709459	1.50064	0.133449	0.133449	ENSMUSG00000071547
Zfp532	4.41903	-1.15542	0.76996	-1.50063	0.133452	0.133452	ENSMUSG00000042439
Zfp28	2.08723	2.25756	1.50454	1.5005	0.133484	0.133484	ENSMUSG00000062861
Hexa	76.3474	0.296594	0.197694	1.50027	0.133546	0.883671	ENSMUSG00000025232
Cat	3216.49	-0.19475	0.129821	-1.50014	0.133579	0.883671	ENSMUSG00000027187
Dnaaf9	28.4433	-0.490005	0.326664	-1.50003	0.133608	0.133608	ENSMUSG00000027309
Isyna1	21.6974	0.616921	0.411374	1.49966	0.133702	0.133702	ENSMUSG00000019139
Pik3ip1	1.81716	2.49361	1.66371	1.49882	0.13392	0.13392	ENSMUSG00000034614
Plin3	122.294	-0.308081	0.205596	-1.49848	0.134008	0.883671	ENSMUSG00000024197
Ints14	8.47185	-1.0082	0.672856	-1.49839	0.134032	0.134032	ENSMUSG00000034263
Map1lc3a	146.912	0.274704	0.183348	1.49827	0.134064	0.883671	ENSMUSG00000027602
Snx30	23.8909	-0.589118	0.393205	-1.49825	0.134069	0.134069	ENSMUSG00000028385
Syt1	62.885	0.547606	0.365525	1.49813	0.134098	0.883671	ENSMUSG00000035864
Haus1	13.4478	0.866418	0.5784	1.49796	0.134144	0.134144	ENSMUSG00000041840
Pfn1	104.29	0.574131	0.383314	1.49781	0.134183	0.883671	ENSMUSG00000018293
ENSMUSG00000107035	0.953472	2.89206	1.93138	1.49741	0.134287	0.134287	ENSMUSG00000107035
Mgll	593.617	0.323965	0.216363	1.49732	0.13431	0.883671	ENSMUSG00000033174
Mllt11	4.38425	-1.54854	1.03422	-1.49731	0.134314	0.134314	ENSMUSG00000053192
Napg	36.358	-0.415634	0.277673	-1.49685	0.134433	0.134433	ENSMUSG00000024581
Wdr1	66.032	0.330838	0.221075	1.4965	0.134524	0.883671	ENSMUSG00000005103
Cisd2	82.5984	0.342204	0.228733	1.49609	0.134631	0.883671	ENSMUSG00000028165
Ufl1	66.9765	-0.38264	0.255786	-1.49593	0.134671	0.883671	ENSMUSG00000040359
Ewsr1	56.7978	-0.433571	0.28994	-1.49538	0.134815	0.883671	ENSMUSG00000009079
Iglc1	2.35561	1.61447	1.07987	1.49506	0.1349	0.1349	ENSMUSG00000105906
ENSMUSG00000102258	1.19818	3.04625	2.03781	1.49487	0.134949	0.134949	ENSMUSG00000102258
Tmem131l	41.7016	0.456546	0.305419	1.49482	0.134961	0.134961	ENSMUSG00000033767
Atp6-ps	2320.55	-0.2689	0.179914	-1.4946	0.135018	0.883671	ENSMUSG00000100862
Rpl32	188.54	-0.275798	0.18455	-1.49444	0.135061	0.883671	ENSMUSG00000057841
Mosmo	27.3679	-0.588889	0.394092	-1.49429	0.135099	0.135099	ENSMUSG00000046096
Sptbn2	57.8388	0.46547	0.31151	1.49424	0.135114	0.883671	ENSMUSG00000067889
Star	4.44924	1.16753	0.781395	1.49416	0.135134	0.135134	ENSMUSG00000031574
Ednra	7.33538	1.09546	0.733328	1.49382	0.135221	0.135221	ENSMUSG00000031616
Kif13a	43.4451	0.622352	0.416716	1.49347	0.135314	0.135314	ENSMUSG00000021375
Mrpl34	247.832	-0.367894	0.246338	-1.49345	0.135319	0.883671	ENSMUSG00000034880
ENSMUSG00000080848	233.679	-0.716338	0.479657	-1.49344	0.135322	0.883671	ENSMUSG00000080848
2010016I18Rik	1.02351	-2.64275	1.76995	-1.49312	0.135405	0.135405	ENSMUSG00000091575
Angptl3	3701.37	-0.227932	0.152659	-1.49308	0.135416	0.883671	ENSMUSG00000028553
Qrfp	1.30767	2.3596	1.58046	1.49299	0.135441	0.135441	ENSMUSG00000043102
Nr1d1	74.8836	-0.601419	0.402859	-1.49288	0.13547	0.883671	ENSMUSG00000020889
Polq	0.741923	3.40541	2.28205	1.49226	0.135632	0.135632	ENSMUSG00000034206
Tjp1	34.7145	0.476613	0.319536	1.49158	0.13581	0.13581	ENSMUSG00000030516
Ddx60	22.662	0.63151	0.423496	1.49118	0.135914	0.135914	ENSMUSG00000037921
Xpa	139.995	0.330396	0.221585	1.49106	0.135946	0.883671	ENSMUSG00000028329
Etfdh	161.691	0.305706	0.205092	1.49058	0.136071	0.883671	ENSMUSG00000027809
Kyat3	441.035	-0.265164	0.177939	-1.4902	0.136172	0.883671	ENSMUSG00000040213
ENSMUSG00000096967	2.24357	-1.91418	1.2848	-1.48986	0.136261	0.136261	ENSMUSG00000096967
ENSMUSG00000080961	1.85959	2.44282	1.63969	1.4898	0.136276	0.136276	ENSMUSG00000080961
Ccar1	155.524	-0.232278	0.155931	-1.48962	0.136324	0.883671	ENSMUSG00000020074
ENSMUSG00000108414	55.8368	0.668944	0.449077	1.4896	0.13633	0.883671	ENSMUSG00000108414
Srebf2	73.0741	-0.36433	0.24461	-1.48943	0.136374	0.883671	ENSMUSG00000022463
Lox	0.961079	3.64248	2.44587	1.48924	0.136425	0.136425	ENSMUSG00000024529
Msh5	2.17638	2.38048	1.59937	1.48839	0.136648	0.136648	ENSMUSG00000007035
Lcn2	96.537	1.4978	1.00637	1.48832	0.136667	0.883671	ENSMUSG00000026822
Wee1	47.0059	0.503145	0.338069	1.48829	0.136674	0.136674	ENSMUSG00000031016
Mta3	22.6368	0.750454	0.504365	1.48792	0.136772	0.136772	ENSMUSG00000055817
Tmem11	117.025	0.290879	0.195498	1.48789	0.136781	0.883671	ENSMUSG00000043284
Ccdc122	19.2562	0.653457	0.439236	1.48771	0.136827	0.136827	ENSMUSG00000034795
Tmem183a	299.01	-0.196187	0.13188	-1.48762	0.136851	0.883671	ENSMUSG00000042305
ENSMUSG00000105199	0.83254	-3.42083	2.29965	-1.48754	0.136872	0.136872	ENSMUSG00000105199
Ms4a15	0.862862	-2.95694	1.98784	-1.48752	0.136878	0.136878	ENSMUSG00000067571
Ccnj	3.75963	-1.72182	1.15835	-1.48644	0.137162	0.137162	ENSMUSG00000025010
Ifi213	4.41694	1.42635	0.959596	1.48641	0.137172	0.137172	ENSMUSG00000073491
Map3k14	5.04871	0.992623	0.66788	1.48623	0.137218	0.137218	ENSMUSG00000020941
Prkcd	17.0309	-0.648682	0.436515	-1.48605	0.137267	0.137267	ENSMUSG00000021948
Pigw	6.82826	1.11936	0.753588	1.48537	0.137445	0.137445	ENSMUSG00000045140
Ndufaf4	118.138	0.408808	0.275241	1.48527	0.137472	0.883671	ENSMUSG00000028261
Fcmr	2.39712	-1.75652	1.18283	-1.48501	0.137541	0.137541	ENSMUSG00000042474
Mzf1	0.845018	2.91927	1.96604	1.48485	0.137584	0.137584	ENSMUSG00000030380
Tnpo2	55.4521	0.427921	0.288242	1.48459	0.137653	0.883671	ENSMUSG00000031691
Pop1	19.1441	-0.612009	0.412272	-1.48448	0.137682	0.137682	ENSMUSG00000022325
Pdk4	1.6454	2.43938	1.64389	1.4839	0.137834	0.137834	ENSMUSG00000019577
Msrb1	1156.69	0.164647	0.110958	1.48387	0.137843	0.883671	ENSMUSG00000075705
Xab2	15.4071	-0.656443	0.442498	-1.48349	0.137943	0.137943	ENSMUSG00000019470
Tnrc6c	57.8952	0.450141	0.30345	1.48341	0.137966	0.883671	ENSMUSG00000025571
Rbmx	34.2405	-0.523376	0.352921	-1.48299	0.138078	0.138078	ENSMUSG00000031134
Klhdc10	65.252	0.34566	0.233096	1.48291	0.138099	0.883671	ENSMUSG00000029775
Chrnb2	0.664064	2.94674	1.98721	1.48286	0.138112	0.138112	ENSMUSG00000027950
ENSMUSG00000081700	25.3852	-0.562517	0.379485	-1.48232	0.138256	0.138256	ENSMUSG00000081700
Lrp5	15.4842	-0.696151	0.469647	-1.48228	0.138265	0.138265	ENSMUSG00000024913
Lypla1	224.733	-0.332834	0.224599	-1.4819	0.138366	0.883671	ENSMUSG00000025903
Imp4	96.6353	0.403218	0.272125	1.48174	0.138411	0.883671	ENSMUSG00000026127
Trabd	174.24	-0.325004	0.219384	-1.48144	0.13849	0.883671	ENSMUSG00000015363
Cadps2	23.1206	0.54358	0.366978	1.48123	0.138545	0.138545	ENSMUSG00000017978
Irf5	18.9246	0.626778	0.423184	1.4811	0.13858	0.13858	ENSMUSG00000029771
Nfatc2	1.25313	3.19362	2.15714	1.48048	0.138744	0.138744	ENSMUSG00000027544
Parm1	1.33368	2.69815	1.82252	1.48045	0.138753	0.138753	ENSMUSG00000034981
Glod4	89.226	0.356136	0.2406	1.4802	0.138819	0.883671	ENSMUSG00000017286
Ppfibp1	38.953	-0.562556	0.380081	-1.4801	0.138848	0.138848	ENSMUSG00000016487
Diaph2	74.3354	-0.345454	0.233414	-1.48001	0.138871	0.883671	ENSMUSG00000034480
Cyp4a31	11.5298	0.849605	0.574081	1.47994	0.13889	0.13889	ENSMUSG00000028712
Ciao3	20.6941	-0.613995	0.41489	-1.4799	0.138901	0.138901	ENSMUSG00000002280
Gpr55	0.914885	3.9416	2.66415	1.4795	0.139007	0.139007	ENSMUSG00000049608
Gm15417	30.6864	-0.487766	0.329694	-1.47945	0.13902	0.13902	ENSMUSG00000074466
H4c8	13.6797	0.988157	0.667954	1.47938	0.139039	0.139039	ENSMUSG00000060981
Rad54b	1.14461	2.72074	1.83934	1.47919	0.13909	0.13909	ENSMUSG00000078773
ENSMUSG00000104449	0.83889	-2.62565	1.77556	-1.47878	0.1392	0.1392	ENSMUSG00000104449
Wdcp	15.0139	0.686132	0.463991	1.47876	0.139204	0.139204	ENSMUSG00000051721
Cfap77	1.53488	2.415	1.63326	1.47864	0.139237	0.139237	ENSMUSG00000079502
Timp1	1.0333	2.91815	1.97366	1.47855	0.13926	0.13926	ENSMUSG00000001131
Ppil1	26.1036	-0.578277	0.391305	-1.47781	0.139458	0.139458	ENSMUSG00000024007
Ppfia1	54.1715	0.432966	0.293003	1.47769	0.139492	0.886317	ENSMUSG00000037519
ENSMUSG00000105944	0.884066	-2.94479	1.99332	-1.47733	0.139587	0.139587	ENSMUSG00000105944
Pwwp2b	3.34672	-1.72911	1.17044	-1.47732	0.139591	0.139591	ENSMUSG00000060260
Mir223hg	0.956886	3.03359	2.05365	1.47717	0.13963	0.13963	ENSMUSG00000078122
Cenpw	11.6588	0.816318	0.552658	1.47708	0.139655	0.139655	ENSMUSG00000075266
Zc3h14	20.8867	0.599278	0.405779	1.47686	0.139714	0.139714	ENSMUSG00000021012
Gimap7	1.39233	2.64686	1.79281	1.47638	0.139843	0.139843	ENSMUSG00000043931
Rhbdd2	25.0767	0.655947	0.444385	1.47608	0.139924	0.139924	ENSMUSG00000039917
L3mbtl3	15.2945	0.760387	0.515279	1.47568	0.14003	0.14003	ENSMUSG00000039089
Dbn1	2.33264	1.94578	1.31857	1.47567	0.140033	0.140033	ENSMUSG00000034675
A630001G21Rik	0.654928	-3.44356	2.33435	-1.47517	0.140168	0.140168	ENSMUSG00000052760
Ercc6	9.30851	0.961274	0.651654	1.47513	0.140178	0.140178	ENSMUSG00000054051
Tspo	130.928	0.274964	0.186403	1.47511	0.140184	0.888568	ENSMUSG00000041736
Tmub2	24.4029	-0.592186	0.40147	-1.47505	0.1402	0.1402	ENSMUSG00000034757
Kdm6b	21.6356	-0.645762	0.438261	-1.47346	0.140626	0.140626	ENSMUSG00000018476
Cd79b	2.12606	-2.01352	1.36662	-1.47336	0.140654	0.140654	ENSMUSG00000040592
Cep250	4.43188	-1.38064	0.937277	-1.47303	0.140742	0.140742	ENSMUSG00000038241
Nlrx1	10.5029	-0.953373	0.647304	-1.47284	0.140795	0.140795	ENSMUSG00000032109
Lyrm2	45.8547	-0.39948	0.271246	-1.47276	0.140817	0.140817	ENSMUSG00000045854
Nr1h4	191.415	0.418387	0.284143	1.47245	0.140899	0.888568	ENSMUSG00000047638
Dnajc3	643.101	-0.20979	0.142483	-1.47239	0.140916	0.888568	ENSMUSG00000022136
Ireb2	124.936	0.301712	0.204946	1.47215	0.14098	0.888568	ENSMUSG00000032293
Gga1	32.8535	0.502301	0.341279	1.47182	0.14107	0.14107	ENSMUSG00000033128
C2cd3	11.677	-0.751182	0.510447	-1.47162	0.141124	0.141124	ENSMUSG00000047248
Srpk1	37.5995	0.413427	0.280961	1.47148	0.141163	0.141163	ENSMUSG00000004865
Ddx27	58.4363	-0.392355	0.26665	-1.47142	0.141177	0.888568	ENSMUSG00000017999
ENSMUSG00000063171	51.8772	-0.479264	0.325751	-1.47126	0.141221	0.141221	ENSMUSG00000063171
Sgtb	6.31008	1.09368	0.743438	1.47111	0.141262	0.141262	ENSMUSG00000042743
Arpin	9.54102	0.811812	0.551875	1.47101	0.141289	0.141289	ENSMUSG00000039043
Dhrs7b	78.0517	-0.376604	0.256117	-1.47044	0.141443	0.888568	ENSMUSG00000042569
Isg20l2	12.6314	0.911991	0.620251	1.47036	0.141465	0.141465	ENSMUSG00000048039
Fkbp4	370.095	-0.369328	0.251225	-1.47011	0.141532	0.888568	ENSMUSG00000030357
Usp31	6.96923	1.0049	0.683621	1.46997	0.141571	0.141571	ENSMUSG00000063317
Tigar	16.8353	-0.63425	0.431518	-1.46981	0.141612	0.141612	ENSMUSG00000038028
Stxbp6	32.2583	-0.503775	0.342797	-1.4696	0.14167	0.14167	ENSMUSG00000046314
Arhgef3	37.5131	0.469418	0.319433	1.46953	0.141688	0.141688	ENSMUSG00000021895
Nhlrc2	105.748	0.269864	0.183652	1.46943	0.141715	0.888568	ENSMUSG00000025078
Wnt9b	1.43051	2.60279	1.77136	1.46937	0.141732	0.141732	ENSMUSG00000018486
Slc26a6	3.06024	-1.47136	1.00162	-1.46898	0.141837	0.141837	ENSMUSG00000023259
ENSMUSG00000082520	0.868441	2.87821	1.9599	1.46854	0.141957	0.141957	ENSMUSG00000082520
Zfp54	1.3618	-2.40189	1.63579	-1.46834	0.142012	0.142012	ENSMUSG00000023882
Ssr2	157.585	-0.237505	0.161815	-1.46776	0.142171	0.888568	ENSMUSG00000041355
Sgce	7.11541	-1.28176	0.873702	-1.46705	0.142362	0.142362	ENSMUSG00000004631
Stk17b	14.9658	0.640726	0.436769	1.46697	0.142385	0.142385	ENSMUSG00000026094
Trmt2a	18.5946	0.589748	0.402026	1.46694	0.142392	0.142392	ENSMUSG00000022721
Ablim1	57.798	-0.45857	0.312624	-1.46684	0.142419	0.888568	ENSMUSG00000025085
9130604C24Rik	1.36571	-2.29661	1.56615	-1.46641	0.142538	0.142538	ENSMUSG00000105851
Psmd7	329.958	-0.241872	0.164953	-1.46631	0.142563	0.888568	ENSMUSG00000039067
Ksr1	5.77579	-1.07491	0.73315	-1.46615	0.142607	0.142607	ENSMUSG00000018334
Mphosph9	5.30485	1.10306	0.752626	1.46562	0.142753	0.142753	ENSMUSG00000038126
Ikzf5	22.0972	0.562832	0.384052	1.46551	0.142781	0.142781	ENSMUSG00000040167
Srsf11	280.775	-0.240391	0.164042	-1.46543	0.142804	0.888568	ENSMUSG00000055436
Paxbp1	8.27316	1.29422	0.883203	1.46537	0.14282	0.14282	ENSMUSG00000022974
Mpv17	132.014	0.278772	0.19034	1.4646	0.143029	0.888568	ENSMUSG00000107283
H2aj	66.8405	-0.436199	0.297862	-1.46443	0.143076	0.888568	ENSMUSG00000060032
B3gat3	32.6678	-0.490655	0.335069	-1.46434	0.143101	0.143101	ENSMUSG00000071649
Zdhhc5	42.4691	-0.476898	0.325717	-1.46415	0.143153	0.143153	ENSMUSG00000034075
Eif2b2	71.2149	0.408084	0.278813	1.46365	0.14329	0.888568	ENSMUSG00000004788
ENSMUSG00000103285	2.8701	-1.73517	1.18606	-1.46297	0.143476	0.143476	ENSMUSG00000103285
Mpp1	83.709	0.370472	0.253282	1.46269	0.143553	0.888568	ENSMUSG00000031402
Smim13	58.0993	-0.355596	0.243259	-1.4618	0.143796	0.888568	ENSMUSG00000091264
Proser3	13.1355	-0.638122	0.436567	-1.46168	0.143828	0.143828	ENSMUSG00000036864
Pdzrn3	9.81007	0.885843	0.606204	1.4613	0.143934	0.143934	ENSMUSG00000035357
Gm10132	3.63147	1.46339	1.00151	1.46119	0.143964	0.143964	ENSMUSG00000063556
Col10a1	1.08459	-3.17078	2.17035	-1.46095	0.144028	0.144028	ENSMUSG00000039462
ENSMUSG00000083705	42.5963	1.59886	1.09448	1.46085	0.144058	0.144058	ENSMUSG00000083705
Coq9	143.862	0.258314	0.176827	1.46083	0.144062	0.888568	ENSMUSG00000031782
Iqce	8.92461	0.88857	0.6083	1.46074	0.144086	0.144086	ENSMUSG00000036555
4833420G17Rik	39.542	0.420288	0.287736	1.46067	0.144105	0.144105	ENSMUSG00000062822
[truncated: 17,277 more rows]

## Sheet: CAQuin_Results
GeneName	baseMean	log2FoldChange	lfcSE	stat	pvalue	padj	Gene
Cyp3a11	2468.67	1.80126	0.204439	8.81077	1.24293e-18	3.05637e-15	ENSMUSG00000056035
Tubb2a	89.9952	-1.72896	0.270024	-6.40299	1.5236e-10	1.5236e-10	ENSMUSG00000058672
Nrep	59.2212	1.64013	0.259971	6.3089	2.81032e-10	2.81032e-10	ENSMUSG00000042834
Sgk2	151.967	-1.81236	0.332889	-5.44435	5.1994e-08	6.39266e-05	ENSMUSG00000017868
Ppp1r3c	61.4806	-2.07305	0.385414	-5.37875	7.50035e-08	7.50035e-08	ENSMUSG00000067279
Qdpr	1959.46	-0.697146	0.130482	-5.34286	9.14923e-08	7.49932e-05	ENSMUSG00000015806
Ces2a	643.946	1.18209	0.224532	5.26469	1.40425e-07	8.63261e-05	ENSMUSG00000055730
Acsl5	505.765	-0.792471	0.1574	-5.03477	4.78435e-07	0.000235294	ENSMUSG00000024981
Rpl11	34.9645	-1.62473	0.34093	-4.76559	1.88305e-06	1.88305e-06	ENSMUSG00000059291
Abcb11	519.048	-0.846966	0.179626	-4.71517	2.41507e-06	0.000863956	ENSMUSG00000027048
Camk1d	348.343	-1.0941	0.23222	-4.71147	2.45941e-06	0.000863956	ENSMUSG00000039145
9530082P21Rik	6.94511	-5.41646	1.16683	-4.64203	3.45009e-06	3.45009e-06	ENSMUSG00000097006
Por	1663.16	0.841654	0.182098	4.62198	3.80098e-06	0.00116833	ENSMUSG00000005514
Cyp17a1	409.897	-1.17117	0.256552	-4.56504	4.99409e-06	0.0013645	ENSMUSG00000003555
Gm36041	17.7597	-2.63413	0.598168	-4.40367	1.06436e-05	1.06436e-05	ENSMUSG00000112774
Lrtm1	101.245	-1.32194	0.303625	-4.35385	1.33768e-05	1.33768e-05	ENSMUSG00000045776
Coq8a	216.675	-1.27735	0.294583	-4.33611	1.45025e-05	0.00349779	ENSMUSG00000026489
Ephx1	418.241	0.851692	0.197179	4.31938	1.56469e-05	0.00349779	ENSMUSG00000038776
Tuba4a	354.501	-1.05227	0.244809	-4.29832	1.72098e-05	0.00352657	ENSMUSG00000026202
Slc27a2	1040.69	0.578821	0.136202	4.24973	2.14026e-05	0.00404838	ENSMUSG00000027359
Cldn1	68.4049	-1.15642	0.272569	-4.24267	2.20877e-05	2.20877e-05	ENSMUSG00000022512
Chrna4	8.10992	-3.50489	0.83097	-4.21784	2.46658e-05	2.46658e-05	ENSMUSG00000027577
Cyp2c70	1360.87	-0.841102	0.202917	-4.14504	3.39749e-05	0.00596744	ENSMUSG00000060613
Aqp8	265.001	-1.24133	0.301178	-4.12159	3.76261e-05	0.00616818	ENSMUSG00000030762
Cps1	3172.25	-0.547791	0.134133	-4.08394	4.4279e-05	0.00680513	ENSMUSG00000025991
Magt1	422.918	-0.638324	0.157494	-4.05301	5.05631e-05	0.00731381	ENSMUSG00000031232
Haao	1636.46	-0.550982	0.136506	-4.03631	5.42981e-05	0.00741772	ENSMUSG00000000673
Pdcd4	423.99	-0.776202	0.193193	-4.01775	5.8757e-05	0.0076044	ENSMUSG00000024975
Numb	17.9466	1.91469	0.478695	3.99981	6.33934e-05	6.33934e-05	ENSMUSG00000021224
Cyp2j5	1275.93	-0.470189	0.117986	-3.98514	6.74398e-05	0.00829172	ENSMUSG00000052520
Cyp3a59	67.5258	1.16873	0.303163	3.85512	0.000115671	0.000115671	ENSMUSG00000061292
Aldh1a7	235.304	-0.762659	0.198724	-3.83779	0.000124148	0.0145371	ENSMUSG00000024747
Lpgat1	411.471	0.607779	0.160303	3.79143	0.000149781	0.0160528	ENSMUSG00000026623
Mlxipl	124.658	-0.955116	0.251955	-3.79082	0.000150148	0.0160528	ENSMUSG00000005373
Pls3	161.551	-0.574806	0.152425	-3.77107	0.000162551	0.0163791	ENSMUSG00000016382
Gstm6	242.471	-0.643783	0.171274	-3.75879	0.00017074	0.0163791	ENSMUSG00000068762
Creb3l3	699.596	0.796271	0.212043	3.75523	0.000173183	0.0163791	ENSMUSG00000035041
0610030E20Rik	85.8477	-0.808276	0.218062	-3.70663	0.000210033	0.000210033	ENSMUSG00000058706
Rhou	130.316	-1.01181	0.275033	-3.67886	0.000234281	0.0213369	ENSMUSG00000039960
Cyp26b1	24.9787	-1.99279	0.543315	-3.66783	0.000244617	0.000244617	ENSMUSG00000063415
Got1	1159.51	-0.65849	0.180972	-3.63862	0.0002741	0.0233907	ENSMUSG00000025190
Tars1	191.804	-0.609171	0.167494	-3.63698	0.000275856	0.0233907	ENSMUSG00000022241
Card10	19.0512	-1.51761	0.420638	-3.60788	0.000308713	0.000308713	ENSMUSG00000033170
Dpys	497.961	0.573498	0.159301	3.60008	0.000318118	0.026075	ENSMUSG00000022304
Gpd1	188.04	-0.700178	0.194991	-3.59082	0.000329642	0.0261481	ENSMUSG00000023019
Acss2	423.764	-1.20381	0.336497	-3.57749	0.000346914	0.0266581	ENSMUSG00000027605
Dock8	24.2269	1.53954	0.433399	3.55224	0.000381964	0.000381964	ENSMUSG00000052085
Ccdc162	14.2256	-1.72353	0.491593	-3.50601	0.000454881	0.000454881	ENSMUSG00000075225
Gm2788	28.5428	1.24149	0.354255	3.5045	0.000457465	0.000457465	ENSMUSG00000085995
Psen2	999.613	-0.606819	0.173244	-3.50268	0.000460595	0.0331586	ENSMUSG00000010609
Slc25a10	233.893	0.569815	0.162754	3.50109	0.000463368	0.0331586	ENSMUSG00000025792
Apcs	315.382	-0.857428	0.245247	-3.49619	0.000471961	0.0331586	ENSMUSG00000026542
Sumo3	464.934	-0.646157	0.186041	-3.47319	0.000514313	0.0343134	ENSMUSG00000020265
Ssr2	157.585	-0.578263	0.166543	-3.47215	0.000516306	0.0343134	ENSMUSG00000041355
Fgd2	9.47872	2.26872	0.654605	3.46579	0.000528681	0.000528681	ENSMUSG00000024013
Keg1	134.176	0.633841	0.182981	3.46397	0.000532267	0.0344433	ENSMUSG00000024694
Usp33	5.97864	4.53196	1.31815	3.43812	0.000585762	0.000585762	ENSMUSG00000025437
Klf9	1044.71	-0.657177	0.191343	-3.43455	0.000593536	0.0368925	ENSMUSG00000033863
A1bg	265.745	-3.98096	1.16121	-3.42829	0.00060739	0.0368925	ENSMUSG00000022347
Sp1	122.996	-0.624219	0.182261	-3.42486	0.000615126	0.0368925	ENSMUSG00000001280
Dio1	162.979	1.32972	0.391883	3.39316	0.000690921	0.0397232	ENSMUSG00000034785
Hmgcs2	2986.32	0.677861	0.19986	3.39169	0.000694631	0.0397232	ENSMUSG00000027875
Retreg1	345.432	-0.802558	0.238696	-3.36226	0.000773063	0.0432037	ENSMUSG00000022270
Rell1	116.075	-0.655635	0.196004	-3.345	0.000822823	0.0449627	ENSMUSG00000047881
Gm16845	5.91238	3.33297	1.01064	3.2979	0.000974114	0.000974114	ENSMUSG00000096981
Cyp4a10	1016.88	0.880377	0.267849	3.28684	0.00101317	0.0541604	ENSMUSG00000066072
Psmd11	236.919	-0.467222	0.143111	-3.26476	0.00109557	0.0573194	ENSMUSG00000017428
Uggt1	140.48	-0.623801	0.192201	-3.24557	0.00117215	0.0583131	ENSMUSG00000037470
Ptprf	402.984	-0.577012	0.177918	-3.24313	0.00118222	0.0583131	ENSMUSG00000033295
Deptor	782.22	-0.381737	0.117783	-3.24102	0.00119102	0.0583131	ENSMUSG00000022419
Ndufaf4	118.138	0.886446	0.274253	3.23223	0.0012283	0.0583131	ENSMUSG00000028261
Socs2	267.373	0.770624	0.238502	3.2311	0.00123314	0.0583131	ENSMUSG00000020027
Trim37	31.0782	1.04195	0.324315	3.21277	0.00131464	0.00131464	ENSMUSG00000018548
Jmy	33.2768	-1.23324	0.384615	-3.20643	0.00134391	0.00134391	ENSMUSG00000021690
Slc25a15	806.874	-0.584181	0.183546	-3.18276	0.00145881	0.0676831	ENSMUSG00000031482
Nr1d1	74.8836	-1.30349	0.410674	-3.17403	0.00150336	0.00150336	ENSMUSG00000020889
Qprt	437.706	-0.544476	0.17167	-3.17165	0.00151578	0.069024	ENSMUSG00000030674
Tmem267	19.7304	-1.36431	0.43101	-3.16537	0.00154885	0.00154885	ENSMUSG00000074634
Mtfr1	112.109	0.774361	0.244828	3.16288	0.00156217	0.00156217	ENSMUSG00000027601
Cpt1a	581.21	0.591173	0.187049	3.16053	0.00157482	0.0704088	ENSMUSG00000024900
Bak1	17.7041	1.6232	0.513898	3.1586	0.0015853	0.0015853	ENSMUSG00000057789
Soat1	21.0898	1.4618	0.466072	3.13642	0.00171025	0.00171025	ENSMUSG00000026600
Ebp	1410.5	-0.498463	0.158938	-3.13621	0.00171144	0.0746085	ENSMUSG00000031168
Retsat	468.44	0.818455	0.261225	3.13315	0.00172944	0.0746085	ENSMUSG00000056666
Slc30a10	17.6803	-1.51611	0.485578	-3.12228	0.00179456	0.00179456	ENSMUSG00000026614
Pcsk4	58.4897	1.06237	0.340763	3.11763	0.00182314	0.00182314	ENSMUSG00000020131
Gas2	63.2103	-0.942744	0.302711	-3.11434	0.00184358	0.00184358	ENSMUSG00000030498
Atf5	387.359	-0.77489	0.249243	-3.10897	0.00187739	0.0795947	ENSMUSG00000038539
Cwf19l1	33.7242	-1.00975	0.324925	-3.10763	0.00188592	0.00188592	ENSMUSG00000025200
Hmgcr	552.083	1.85892	0.600192	3.09721	0.00195354	0.0814196	ENSMUSG00000021670
Slc6a6	431.051	-0.621631	0.201299	-3.08811	0.00201436	0.0825552	ENSMUSG00000030096
Zfp810	6.66901	2.37515	0.770189	3.08385	0.00204338	0.00204338	ENSMUSG00000066829
Gbp2b	14.2476	2.2115	0.718426	3.07826	0.00208211	0.00208211	ENSMUSG00000040264
AI463229	23.7173	-1.20233	0.39137	-3.07211	0.00212552	0.00212552	ENSMUSG00000114828
Nabp2	71.1516	0.739165	0.241452	3.06134	0.00220352	0.00220352	ENSMUSG00000025374
Dct	32.6754	-1.441	0.472941	-3.04689	0.00231224	0.00231224	ENSMUSG00000022129
Acadm	642.685	0.571009	0.187461	3.04602	0.00231894	0.09348	ENSMUSG00000062908
Hcst	7.67844	2.32941	0.765888	3.04145	0.00235442	0.00235442	ENSMUSG00000064109
Decr2	1224.1	0.553192	0.182284	3.03478	0.00240713	0.0939761	ENSMUSG00000036775
Itih1	483.29	-0.545841	0.180083	-3.03106	0.00243698	0.0939761	ENSMUSG00000006529
Crp	956.501	-0.460924	0.152305	-3.02632	0.00247549	0.0939761	ENSMUSG00000037942
Selenos	453.45	-0.612044	0.202311	-3.02527	0.00248412	0.0939761	ENSMUSG00000075701
Plac8	43.7799	1.09871	0.363863	3.01958	0.00253129	0.00253129	ENSMUSG00000029322
Clec2h	27.8878	1.67788	0.555818	3.01875	0.00253821	0.00253821	ENSMUSG00000030364
Gm13203	3.4385	4.04838	1.34965	2.99959	0.00270347	0.00270347	ENSMUSG00000087273
Alas1	1466.94	1.42101	0.474218	2.99654	0.00273064	0.101737	ENSMUSG00000032786
1700037C18Rik	2.25858	4.10503	1.37085	2.9945	0.00274891	0.00274891	ENSMUSG00000005983
Tubb4b	11.939	-1.77139	0.591867	-2.99289	0.00276351	0.00276351	ENSMUSG00000036752
Id2	1133.34	-0.845418	0.283434	-2.98277	0.00285653	0.104839	ENSMUSG00000020644
Nampt	264.159	0.610096	0.204964	2.97659	0.00291471	0.105401	ENSMUSG00000020572
Lonrf1	37.4656	1.00446	0.337495	2.97621	0.00291836	0.00291836	ENSMUSG00000039633
Rarres1	47.137	1.16249	0.39119	2.97167	0.00296182	0.00296182	ENSMUSG00000049404
Spata2l	33.7182	-0.963157	0.324399	-2.96905	0.00298719	0.00298719	ENSMUSG00000033594
Rmdn2	89.1002	-0.816265	0.275176	-2.96633	0.00301372	0.00301372	ENSMUSG00000036368
Capn2	71.208	-0.68908	0.232394	-2.96514	0.00302546	0.00302546	ENSMUSG00000026509
Cpsf3	99.3961	-0.608129	0.20591	-2.95338	0.00314318	0.00314318	ENSMUSG00000054309
Dynll2	533.721	-0.393653	0.133354	-2.95195	0.00315779	0.112422	ENSMUSG00000020483
Acaa1a	274.711	0.585815	0.198798	2.94679	0.00321094	0.112422	ENSMUSG00000036138
Plaat3	127.29	0.722435	0.24544	2.94343	0.00324601	0.112422	ENSMUSG00000060675
Fiz1	19.691	-1.25097	0.425048	-2.94312	0.00324924	0.00324924	ENSMUSG00000061374
Gale	31.7919	-1.48864	0.506109	-2.94133	0.00326801	0.00326801	ENSMUSG00000028671
Bhmt1b	903.311	0.842186	0.287016	2.93428	0.00334323	0.113382	ENSMUSG00000069324
Cyp2c69	354.822	-0.876676	0.299278	-2.92931	0.0033972	0.113382	ENSMUSG00000092008
Ppp2r5e	170.571	-0.487432	0.166476	-2.92795	0.00341208	0.113382	ENSMUSG00000021051
Zbp1	52.5751	1.56948	0.538746	2.91321	0.00357733	0.00357733	ENSMUSG00000027514
Rapgef4	173.909	0.963218	0.331448	2.90609	0.00365979	0.117964	ENSMUSG00000049044
Aldh1l1	1168.58	-0.534757	0.184242	-2.90248	0.00370226	0.117964	ENSMUSG00000030088
Cyp4f14	317.603	-0.519443	0.178979	-2.90226	0.0037048	0.117964	ENSMUSG00000024292
Gm5805	357.788	0.730658	0.252026	2.89914	0.00374186	0.117964	ENSMUSG00000061848
Card6	18.8949	-1.18916	0.410628	-2.89595	0.00378009	0.00378009	ENSMUSG00000041849
Sgpl1	93.0391	-0.603174	0.208812	-2.88859	0.0038697	0.0038697	ENSMUSG00000020097
Tmie	31.0523	-1.11566	0.387123	-2.88193	0.00395248	0.00395248	ENSMUSG00000049555
Hmg20b	108.156	0.594891	0.206531	2.88039	0.00397177	0.00397177	ENSMUSG00000020232
Isg20l2	12.6314	1.75341	0.609535	2.87664	0.00401932	0.00401932	ENSMUSG00000048039
Kynu	128.189	-0.643168	0.224096	-2.87005	0.00410402	0.125569	ENSMUSG00000026866
Fads1	1140.48	-0.46265	0.161468	-2.86528	0.00416645	0.125569	ENSMUSG00000010663
Psmd1	518.368	-0.442739	0.154758	-2.86084	0.00422525	0.125569	ENSMUSG00000026229
Ten1	7.31424	1.86442	0.652698	2.85648	0.00428365	0.00428365	ENSMUSG00000020778
Tfr2	315.811	-0.405972	0.142257	-2.85379	0.00432013	0.125569	ENSMUSG00000029716
Col27a1	19.1046	1.29616	0.45475	2.85027	0.00436826	0.00436826	ENSMUSG00000045672
Cald1	1056.26	-0.500046	0.175499	-2.84929	0.00438174	0.125569	ENSMUSG00000029761
Tmem134	256.153	0.564692	0.198212	2.84892	0.00438676	0.125569	ENSMUSG00000024845
Nfia	560.695	-0.366569	0.128682	-2.84863	0.0043908	0.125569	ENSMUSG00000028565
Cyp7a1	696.685	1.56148	0.548162	2.84857	0.00439161	0.125569	ENSMUSG00000028240
2410006H16Rik	113.423	0.707915	0.249242	2.84027	0.00450748	0.127184	ENSMUSG00000086841
Cyp2f2	1442.9	0.504043	0.177657	2.83717	0.00455151	0.127184	ENSMUSG00000052974
Crot	436.417	0.563871	0.199082	2.83236	0.00462059	0.127663	ENSMUSG00000003623
Acot2	162.734	0.722493	0.255721	2.82532	0.00472329	0.129051	ENSMUSG00000021226
Id1	67.7406	-1.15227	0.409059	-2.81689	0.00484918	0.00484918	ENSMUSG00000042745
Gcat	191.844	-0.487481	0.173098	-2.81622	0.00485923	0.130361	ENSMUSG00000006378
2810013P06Rik	25.8914	1.05876	0.376044	2.81554	0.00486959	0.00486959	ENSMUSG00000099881
Ttc39c	234.084	0.632101	0.224548	2.815	0.00487778	0.130361	ENSMUSG00000024424
Elovl5	852.201	-0.524379	0.186508	-2.81155	0.00493028	0.130361	ENSMUSG00000032349
Smoc1	200.396	-0.503993	0.179525	-2.80736	0.00499489	0.130664	ENSMUSG00000021136
Fst	6.56068	2.13878	0.761858	2.80732	0.00499557	0.00499557	ENSMUSG00000021765
Slc44a1	65.317	-0.784141	0.27975	-2.803	0.0050629	0.0050629	ENSMUSG00000028412
Vamp8	243.83	0.456461	0.16316	2.79763	0.00514796	0.133251	ENSMUSG00000050732
Tsku	28.4671	2.62034	0.936957	2.79665	0.00516357	0.00516357	ENSMUSG00000049580
Slc66a2	240.969	-0.452707	0.16209	-2.79294	0.00522319	0.133537	ENSMUSG00000034006
Ptprk	105.49	-0.748728	0.268308	-2.79056	0.00526172	0.00526172	ENSMUSG00000019889
Acly	451.491	-0.930865	0.33362	-2.7902	0.00526762	0.133537	ENSMUSG00000020917
Ttc8	4.50539	2.49553	0.894557	2.78969	0.00527589	0.00527589	ENSMUSG00000021013
Paqr9	198.464	0.728318	0.261652	2.78354	0.00537694	0.134917	ENSMUSG00000064225
Letmd1	67.0568	0.788021	0.283176	2.78279	0.00538933	0.00538933	ENSMUSG00000037353
Setd1b	112.032	-0.571643	0.2057	-2.77902	0.00545232	0.00545232	ENSMUSG00000038384
Oas3	2.60622	4.00879	1.44825	2.76802	0.00563988	0.00563988	ENSMUSG00000032661
Dennd11	7.3274	1.83688	0.664488	2.76435	0.00570356	0.00570356	ENSMUSG00000037172
Plec	69.9586	-0.697089	0.252238	-2.76361	0.00571652	0.00571652	ENSMUSG00000022565
Auh	151.177	0.508178	0.183997	2.76189	0.00574684	0.141464	ENSMUSG00000021460
Bhmt	2115.02	0.763717	0.276555	2.76154	0.00575291	0.141464	ENSMUSG00000074768
Gm22973	3.53472	-3.65193	1.32283	-2.76069	0.00576797	0.00576797	ENSMUSG00000065232
Tigd5	8.35006	1.64314	0.59567	2.75847	0.00580726	0.00580726	ENSMUSG00000103906
Ube3c	61.441	-0.654	0.237746	-2.75083	0.00594442	0.00594442	ENSMUSG00000039000
Pou2f1	35.6891	-0.912675	0.332605	-2.74403	0.00606908	0.00606908	ENSMUSG00000026565
Pik3r1	128.219	0.582303	0.212442	2.741	0.00612516	0.147694	ENSMUSG00000041417
Atp1b1	131.314	-0.510463	0.186237	-2.74094	0.00612638	0.147694	ENSMUSG00000026576
Wfdc2	28.1303	1.17169	0.428811	2.73242	0.00628711	0.00628711	ENSMUSG00000017723
Fcgrt	357.714	0.41186	0.150797	2.73123	0.0063099	0.148673	ENSMUSG00000003420
Paox	217.577	-0.450383	0.16494	-2.73058	0.00632226	0.148673	ENSMUSG00000025464
Lactb	166.411	-0.457209	0.167601	-2.72796	0.00637272	0.148673	ENSMUSG00000032370
Yif1b	1.69409	-4.12329	1.51337	-2.72458	0.00643842	0.00643842	ENSMUSG00000030588
Atoh8	70.3159	-1.29806	0.476569	-2.72377	0.00645419	0.00645419	ENSMUSG00000037621
Ubr4	144.583	-0.55896	0.205321	-2.72236	0.00648167	0.148673	ENSMUSG00000066036
ENSMUSG00000081648	4.46339	-2.84323	1.04515	-2.72041	0.00652014	0.00652014	ENSMUSG00000081648
Abca8a	138.395	-0.534397	0.196468	-2.72002	0.00652785	0.148673	ENSMUSG00000041828
Dnajb6	138.373	0.631723	0.232258	2.71992	0.00652974	0.148673	ENSMUSG00000029131
Fitm2	57.0658	0.675786	0.248782	2.71638	0.00660002	0.00660002	ENSMUSG00000048486
Fkrp	28.7014	0.973707	0.358662	2.71483	0.0066309	0.0066309	ENSMUSG00000048920
Ube2srt	28.9814	0.972124	0.358819	2.70923	0.00674394	0.00674394	ENSMUSG00000118653
Akr1c14	285.109	0.581958	0.215113	2.70536	0.00682312	0.153927	ENSMUSG00000033715
ENSMUSG00000109904	4.75303	2.90977	1.07634	2.7034	0.00686339	0.00686339	ENSMUSG00000109904
Thap12	92.965	0.657651	0.243392	2.70203	0.00689183	0.00689183	ENSMUSG00000030753
Eci1	482.926	0.532578	0.197161	2.70124	0.00690823	0.15443	ENSMUSG00000024132
Pirb	10.952	1.43992	0.533336	2.69983	0.00693743	0.00693743	ENSMUSG00000058818
Masp1	293.801	-0.354536	0.131573	-2.69459	0.00704748	0.156124	ENSMUSG00000022887
Altre	59.6738	0.693932	0.25754	2.69446	0.0070502	0.0070502	ENSMUSG00000086628
Gtpbp4	130.216	0.647763	0.240767	2.69041	0.00713637	0.156235	ENSMUSG00000021149
Slc6a13	210.065	-0.457194	0.170062	-2.6884	0.00717959	0.156235	ENSMUSG00000030108
Slc22a5	13.1757	1.59813	0.595637	2.68307	0.00729506	0.00729506	ENSMUSG00000018900
Psmc5	203.92	-0.521235	0.194273	-2.68301	0.00729634	0.156555	ENSMUSG00000020708
Cyp3a25	667.575	0.428409	0.159744	2.68185	0.00732161	0.156555	ENSMUSG00000029630
Slc25a37	113.238	0.81376	0.303815	2.67847	0.00739588	0.15678	ENSMUSG00000034248
Tmem144	10.8589	-1.47913	0.552243	-2.67841	0.00739724	0.00739724	ENSMUSG00000027956
ENSMUSG00000082543	12.3144	-1.41075	0.527058	-2.67666	0.00743609	0.00743609	ENSMUSG00000082543
Snord118	90.4071	0.839733	0.313943	2.67479	0.0074776	0.0074776	ENSMUSG00000064899
ENSMUSG00000072812	1.50512	-4.00347	1.49834	-2.67194	0.00754147	0.00754147	ENSMUSG00000072812
Exosc1	37.007	0.836344	0.313058	2.67153	0.00755072	0.00755072	ENSMUSG00000034321
Itih5	39.4487	0.877132	0.328694	2.66853	0.00761831	0.00761831	ENSMUSG00000025780
Park7	453.605	-0.453543	0.170076	-2.6667	0.00765997	0.158855	ENSMUSG00000028964
Actr2	124.802	0.50222	0.188382	2.66597	0.00767673	0.158855	ENSMUSG00000020152
Cmtm8	653.463	-0.415311	0.15581	-2.66549	0.00768759	0.158855	ENSMUSG00000041012
Wdtc1	103.206	-0.603273	0.226814	-2.65977	0.00781947	0.00781947	ENSMUSG00000037622
Prok1	11.2454	2.10211	0.791155	2.65702	0.00788352	0.00788352	ENSMUSG00000070368
Qser1	70.6707	-0.613497	0.231003	-2.6558	0.00791206	0.00791206	ENSMUSG00000074994
Gstm4	90.862	-0.685767	0.258503	-2.65284	0.0079818	0.0079818	ENSMUSG00000027890
Vwa8	151.013	0.501356	0.189031	2.65225	0.00799584	0.163848	ENSMUSG00000058997
Ptpa	60.3963	0.632167	0.238487	2.65074	0.00803165	0.00803165	ENSMUSG00000039515
Lyrm7	9.77917	1.62007	0.611235	2.65049	0.00803753	0.00803753	ENSMUSG00000020268
Il11ra1	139.432	-0.609036	0.229898	-2.64915	0.00806941	0.163989	ENSMUSG00000073889
Kmt2c	77.7436	-0.629337	0.237659	-2.64806	0.00809549	0.00809549	ENSMUSG00000038056
Tm7sf2	145.514	-0.719466	0.271977	-2.64532	0.0081613	0.164497	ENSMUSG00000024799
ENSMUSG00000096768	2.04898	-4.54516	1.71918	-2.6438	0.0081982	0.0081982	ENSMUSG00000096768
Rps19-ps3	85.9783	-0.821424	0.311105	-2.64034	0.00828227	0.00828227	ENSMUSG00000080059
Ddah1	667.236	-0.334949	0.127034	-2.63668	0.0083721	0.166256	ENSMUSG00000028194
Cyp2c67	207.958	-0.574077	0.217766	-2.63621	0.00838379	0.166256	ENSMUSG00000062624
Rhbdd2	25.0767	1.16161	0.441194	2.63289	0.00846622	0.00846622	ENSMUSG00000039917
Atxn2l	14.7046	1.39766	0.531229	2.63099	0.00851371	0.00851371	ENSMUSG00000032637
Cd14	13.765	1.53472	0.583563	2.62991	0.00854083	0.00854083	ENSMUSG00000051439
Lsm3	4.71023	2.46611	0.939042	2.6262	0.00863452	0.00863452	ENSMUSG00000034192
Glo1	625.841	-0.374499	0.142681	-2.62474	0.00867162	0.170588	ENSMUSG00000024026
Rbms3	32.2976	-0.917142	0.349842	-2.62159	0.00875197	0.00875197	ENSMUSG00000039607
Vcp	693.792	-0.304129	0.116024	-2.62127	0.00876035	0.170966	ENSMUSG00000028452
Tpm2	22.3561	1.21352	0.463621	2.61748	0.0088582	0.0088582	ENSMUSG00000028464
Leap2	202.915	-0.50249	0.192291	-2.61317	0.00897069	0.173692	ENSMUSG00000036216
Trim2	51.5303	-0.778559	0.299046	-2.60348	0.00922834	0.00922834	ENSMUSG00000027993
Nr5a2	190.636	-0.570404	0.21926	-2.6015	0.0092817	0.17831	ENSMUSG00000026398
Gfod1	7.70016	-1.85799	0.715314	-2.59744	0.00939211	0.00939211	ENSMUSG00000051335
Tuba1a	18.5941	-1.03342	0.397898	-2.5972	0.0093988	0.0093988	ENSMUSG00000072235
Smim8	47.7349	0.88408	0.340563	2.59593	0.0094334	0.0094334	ENSMUSG00000028295
ENSMUSG00000080921	76.426	-0.560818	0.216049	-2.5958	0.00943715	0.00943715	ENSMUSG00000080921
BC004004	193.599	-0.533694	0.205671	-2.59489	0.00946199	0.180365	ENSMUSG00000052712
Drg2	52.8958	0.638689	0.24629	2.59324	0.00950771	0.00950771	ENSMUSG00000020537
Aadac	1439.98	-0.342209	0.132089	-2.59075	0.0095766	0.181145	ENSMUSG00000027761
Coa6	47.8556	0.750494	0.290269	2.58551	0.00972351	0.00972351	ENSMUSG00000051671
Bmp7	2.51842	-3.46622	1.34133	-2.58417	0.00976133	0.00976133	ENSMUSG00000008999
Adam19	1.80528	-3.9354	1.52578	-2.57928	0.00990076	0.00990076	ENSMUSG00000011256
Klf10	48.0104	-0.81485	0.316099	-2.57783	0.00994224	0.00994224	ENSMUSG00000037465
Pgrmc2	362.225	-0.335454	0.130273	-2.57501	0.0100237	0.188155	ENSMUSG00000049940
Tdp1	7.549	1.59582	0.623362	2.56002	0.0104666	0.0104666	ENSMUSG00000021177
Zfas1	82.2318	0.707701	0.276562	2.55892	0.0104997	0.0104997	ENSMUSG00000074578
Vwce	24.0083	-1.02048	0.399173	-2.55648	0.0105737	0.0105737	ENSMUSG00000043789
Bcap29	27.5365	0.885299	0.346308	2.55639	0.0105763	0.0105763	ENSMUSG00000020650
Ift52	61.0384	0.59177	0.231901	2.55182	0.0107161	0.0107161	ENSMUSG00000017858
S100a13	166.077	0.477537	0.187345	2.54897	0.010804	0.201266	ENSMUSG00000042312
Gabbr2	151.462	-0.622234	0.244579	-2.5441	0.010956	0.202406	ENSMUSG00000039809
Tmem68	15.471	1.19106	0.4685	2.54228	0.0110131	0.0110131	ENSMUSG00000028232
Hadh	1312.74	0.412629	0.162341	2.54175	0.0110299	0.202406	ENSMUSG00000027984
Phf11d	7.41973	2.05561	0.80997	2.53789	0.0111523	0.0111523	ENSMUSG00000068245
Rpl19	16.2962	1.07432	0.423712	2.53549	0.0112291	0.0112291	ENSMUSG00000017404
Lair1	14.5634	1.39804	0.552548	2.53016	0.0114009	0.0114009	ENSMUSG00000055541
Slc35b1	170.139	-0.462311	0.182743	-2.52985	0.0114112	0.207736	ENSMUSG00000020873
Abhd10	14.287	1.32177	0.522735	2.52857	0.0114529	0.0114529	ENSMUSG00000033157
Galt	121.07	-0.501995	0.198617	-2.52745	0.0114893	0.207736	ENSMUSG00000036073
Dram2	100.421	0.503752	0.199326	2.52727	0.0114952	0.0114952	ENSMUSG00000027900
Traf1	1.95906	3.85237	1.52837	2.52058	0.0117163	0.0117163	ENSMUSG00000026875
Btf3l4	15.7426	1.10248	0.437747	2.51853	0.0117847	0.0117847	ENSMUSG00000028568
Trib3	25.6881	-1.39376	0.553515	-2.51801	0.0118019	0.0118019	ENSMUSG00000032715
ENSMUSG00000116226	2.02941	4.00795	1.59286	2.5162	0.0118627	0.0118627	ENSMUSG00000116226
C030006K11Rik	85.4909	0.583442	0.232931	2.50479	0.0122526	0.0122526	ENSMUSG00000116138
Slc7a2	1122.27	-0.448345	0.179032	-2.50428	0.0122703	0.220238	ENSMUSG00000031596
Cyp4f17	7.84219	-1.56438	0.624937	-2.50326	0.0123056	0.0123056	ENSMUSG00000091586
Nacc2	39.7458	-0.800988	0.320037	-2.5028	0.0123216	0.0123216	ENSMUSG00000026932
Atm	32.15	-0.826563	0.330301	-2.50245	0.0123337	0.0123337	ENSMUSG00000034218
Mga	60.4207	-0.630431	0.252556	-2.49621	0.012553	0.012553	ENSMUSG00000033943
Gm15638	12.5894	1.17235	0.470526	2.49157	0.0127179	0.0127179	ENSMUSG00000085826
Slc25a34	11.3173	-1.67855	0.673759	-2.49131	0.0127272	0.0127272	ENSMUSG00000040740
Cep78	3.62237	2.69091	1.08028	2.49094	0.0127404	0.0127404	ENSMUSG00000041491
Loxl1	1.98014	-3.9082	1.56969	-2.48979	0.0127817	0.0127817	ENSMUSG00000032334
Prelid3b	86.4765	0.531584	0.213546	2.48932	0.0127987	0.0127987	ENSMUSG00000016257
Derl2	229.265	-0.489822	0.196777	-2.48922	0.0128023	0.227509	ENSMUSG00000018442
Zbtb7b	47.2226	-0.754996	0.303441	-2.48811	0.0128422	0.0128422	ENSMUSG00000028042
Mgll	593.617	0.538431	0.216445	2.48761	0.0128604	0.227509	ENSMUSG00000033174
Map2k4	72.3887	-0.576519	0.231848	-2.48662	0.0128962	0.0128962	ENSMUSG00000033352
Klf11	11.9346	-1.46105	0.588255	-2.4837	0.0130024	0.0130024	ENSMUSG00000020653
Slc35b2	91.8943	0.532199	0.214661	2.47926	0.0131657	0.0131657	ENSMUSG00000037089
Zfp871	140.259	-0.558856	0.22543	-2.47906	0.0131729	0.227538	ENSMUSG00000024298
Slc18b1	4.57516	-1.93786	0.781729	-2.47894	0.0131772	0.0131772	ENSMUSG00000037455
Zmpste24	116.396	-0.459631	0.185466	-2.47825	0.0132028	0.227538	ENSMUSG00000043207
H2-Q6	10.1718	-1.43261	0.578183	-2.47779	0.01322	0.01322	ENSMUSG00000073409
Calu	127.724	-0.518695	0.209388	-2.4772	0.0132419	0.227538	ENSMUSG00000029767
D830035M03Rik	3.71738	2.85142	1.15114	2.47704	0.0132475	0.0132475	ENSMUSG00000111828
Decr1	320.025	0.386306	0.155981	2.47663	0.013263	0.227538	ENSMUSG00000028223
Ctcflos	6.0146	2.2871	0.923572	2.47636	0.0132728	0.0132728	ENSMUSG00000087382
Cyp1a2	2297.02	-0.544916	0.220171	-2.47497	0.0133247	0.227538	ENSMUSG00000032310
ENSMUSG00000083563	67.0559	0.534741	0.216198	2.47339	0.013384	0.013384	ENSMUSG00000083563
Tbl1x	104.174	-0.50772	0.205625	-2.46916	0.0135431	0.0135431	ENSMUSG00000025246
Hamp	7933.45	-0.742226	0.300651	-2.46873	0.0135594	0.229949	ENSMUSG00000050440
Pter	98.2849	-0.772985	0.313174	-2.46823	0.0135783	0.0135783	ENSMUSG00000026730
Calm1	1249.62	-0.246839	0.100236	-2.46258	0.0137942	0.232328	ENSMUSG00000001175
Mxra7	7.00788	1.92861	0.783506	2.46151	0.0138353	0.0138353	ENSMUSG00000020814
Zfhx3	86.1407	-0.507996	0.206394	-2.46129	0.0138438	0.0138438	ENSMUSG00000038872
Rnpc3	25.9658	1.08866	0.442347	2.46109	0.0138515	0.0138515	ENSMUSG00000027981
Me1	164.586	-1.3648	0.554966	-2.45925	0.0139228	0.232898	ENSMUSG00000032418
Abcg3	16.5487	1.10658	0.451075	2.45321	0.0141589	0.0141589	ENSMUSG00000029299
Dr1	33.8748	0.780175	0.319165	2.44443	0.0145082	0.0145082	ENSMUSG00000029265
Bach2	21.0382	-1.26294	0.517726	-2.43939	0.014712	0.014712	ENSMUSG00000040270
Dnajc3	643.101	-0.349676	0.143358	-2.43917	0.014721	0.244587	ENSMUSG00000022136
Apoo-ps	1.3246	3.91884	1.609	2.43558	0.0148681	0.0148681	ENSMUSG00000049233
Cbs	804.081	-0.619646	0.254541	-2.43437	0.0149178	0.246194	ENSMUSG00000024039
ENSMUSG00000116718	2.35504	3.64072	1.49562	2.43426	0.0149223	0.0149223	ENSMUSG00000116718
Wbp1l	517.292	-0.380211	0.156371	-2.43147	0.0150378	0.246322	ENSMUSG00000047731
Mgam	228.922	-0.33954	0.139833	-2.42818	0.0151748	0.246322	ENSMUSG00000068587
Agfg2	182.394	-0.574241	0.236609	-2.42696	0.0152261	0.246322	ENSMUSG00000029722
Nop58	99.2177	0.583147	0.240751	2.4222	0.0154266	0.0154266	ENSMUSG00000026020
Slc35d2	59.4488	-0.581496	0.240307	-2.4198	0.015529	0.015529	ENSMUSG00000033114
Fam135a	33.3609	0.736538	0.304489	2.41893	0.0155662	0.0155662	ENSMUSG00000026153
ENSMUSG00000101939	477.607	0.626141	0.258976	2.41776	0.0156163	0.250853	ENSMUSG00000101939
Yme1l1	153.565	0.491433	0.203443	2.41558	0.0157102	0.250853	ENSMUSG00000026775
Eif2b1	44.9585	0.671014	0.277821	2.41527	0.0157235	0.0157235	ENSMUSG00000029388
ENSMUSG00000090389	4.71367	2.18094	0.904351	2.41161	0.0158822	0.0158822	ENSMUSG00000090389
Gm10433	2.44198	-3.53219	1.46504	-2.41099	0.0159095	0.0159095	ENSMUSG00000072884
Sil1	153.605	-0.450563	0.186995	-2.40949	0.0159746	0.25343	ENSMUSG00000024357
Trim23	16.3637	1.04868	0.435926	2.40565	0.0161438	0.0161438	ENSMUSG00000021712
Bace1	72.168	-0.532015	0.221404	-2.40292	0.0162648	0.0162648	ENSMUSG00000032086
Eci2	411.367	0.424105	0.176847	2.39814	0.0164786	0.258352	ENSMUSG00000021417
Pgap2	80.5931	0.579791	0.241903	2.39679	0.0165393	0.0165393	ENSMUSG00000030990
Ccdc18	2.01371	4.06214	1.69519	2.39627	0.0165629	0.0165629	ENSMUSG00000056531
F2	4864.76	-0.255771	0.106751	-2.39595	0.0165775	0.258352	ENSMUSG00000027249
Snap47	208.13	0.472857	0.19748	2.39446	0.0166449	0.258352	ENSMUSG00000009894
Ahcyl	323.841	0.604748	0.252701	2.39313	0.0167052	0.258352	ENSMUSG00000048087
Rgs4	6.66936	-2.41175	1.0078	-2.39308	0.0167078	0.0167078	ENSMUSG00000038530
Ap3m1	110.663	-0.646855	0.270434	-2.39192	0.0167605	0.0167605	ENSMUSG00000021824
Adgre1	36.3197	0.866027	0.362211	2.39095	0.016805	0.016805	ENSMUSG00000004730
Rhob	62.1529	0.690018	0.288701	2.39008	0.0168446	0.0168446	ENSMUSG00000054364
Scd1	5530.23	-0.713957	0.298891	-2.38869	0.0169087	0.258427	ENSMUSG00000037071
Gckr	250.291	-0.390355	0.163435	-2.38844	0.0169202	0.258427	ENSMUSG00000059434
Dmac2l	17.0348	1.08408	0.454654	2.38441	0.0171064	0.0171064	ENSMUSG00000054894
Id3	176.448	-0.791535	0.332068	-2.38366	0.0171416	0.260193	ENSMUSG00000007872
Trp53inp1	112.184	0.93845	0.39408	2.38137	0.0172484	0.0172484	ENSMUSG00000028211
Cdca3	3.3694	3.08572	1.29625	2.3805	0.0172891	0.0172891	ENSMUSG00000023505
Hspb8	1194.97	-0.544312	0.22877	-2.3793	0.0173457	0.261676	ENSMUSG00000041548
Ms4a6d	9.44001	1.65454	0.696051	2.37704	0.0174521	0.0174521	ENSMUSG00000024679
Kctd15	4.52808	-2.16757	0.912755	-2.37475	0.0175608	0.0175608	ENSMUSG00000030499
Sgtb	6.31008	1.73696	0.731781	2.37361	0.0176151	0.0176151	ENSMUSG00000042743
Smad6	24.2189	-0.788764	0.332553	-2.37184	0.0176996	0.0176996	ENSMUSG00000036867
Lsp1	6.82961	2.06716	0.872403	2.36951	0.0178118	0.0178118	ENSMUSG00000018819
Cobl	31.0318	0.881066	0.372063	2.36805	0.017882	0.017882	ENSMUSG00000020173
Ddx41	35.0531	0.747173	0.315606	2.36742	0.0179125	0.0179125	ENSMUSG00000021494
Bcl7c	1.2747	-4.27231	1.80611	-2.36548	0.0180069	0.0180069	ENSMUSG00000030814
Lingo4	9.97076	1.50682	0.637013	2.36544	0.0180087	0.0180087	ENSMUSG00000044505
Klf15	180.696	-0.426818	0.180521	-2.36437	0.0180609	0.26925	ENSMUSG00000030087
Pdia5	113.721	0.481467	0.203739	2.36316	0.01812	0.26925	ENSMUSG00000022844
Pde12	4.13672	2.36611	1.0015	2.36256	0.0181492	0.0181492	ENSMUSG00000043702
Serpina11	117.128	-0.55761	0.236075	-2.36201	0.0181763	0.26925	ENSMUSG00000063232
Irf2bpl	61.5256	-0.653953	0.277589	-2.35583	0.0184811	0.0184811	ENSMUSG00000034168
Impdh2-ps	19.275	-0.918519	0.389981	-2.35529	0.0185081	0.0185081	ENSMUSG00000071041
Svil	49.6899	-0.804169	0.341627	-2.35394	0.0185758	0.0185758	ENSMUSG00000024236
Oaf	750.862	-0.366765	0.155853	-2.35328	0.0186088	0.274006	ENSMUSG00000032014
Tmem141	32.3763	-0.817087	0.347434	-2.35178	0.0186839	0.0186839	ENSMUSG00000026939
Mta3	22.6368	1.18104	0.502326	2.35115	0.0187154	0.0187154	ENSMUSG00000055817
Crtc2	9.28932	2.3307	0.991628	2.35038	0.0187544	0.0187544	ENSMUSG00000027936
Tuba1b	112.108	-0.469792	0.199893	-2.35022	0.0187622	0.0187622	ENSMUSG00000023004
Rab40c	25.3508	0.88408	0.376263	2.34963	0.0187919	0.0187919	ENSMUSG00000025730
Lemd2	43.0393	0.642127	0.273511	2.34772	0.0188888	0.0188888	ENSMUSG00000044857
Epm2aip1	21.6397	0.912849	0.388974	2.34682	0.0189347	0.0189347	ENSMUSG00000046785
Cipc	35.5879	0.86927	0.371176	2.34194	0.019184	0.019184	ENSMUSG00000034157
Acaca	96.2967	-0.626393	0.267622	-2.34059	0.0192531	0.0192531	ENSMUSG00000020532
Slc25a19	26.9509	-0.87782	0.375077	-2.34037	0.0192644	0.0192644	ENSMUSG00000020744
Snx30	23.8909	-0.954092	0.40789	-2.33909	0.0193308	0.0193308	ENSMUSG00000028385
Os9	382.572	-0.356804	0.152601	-2.33816	0.0193792	0.281841	ENSMUSG00000040462
Prrg2	136.414	-0.434024	0.185774	-2.3363	0.0194757	0.281841	ENSMUSG00000007837
Elovl2	975.258	-0.430205	0.184153	-2.33612	0.0194847	0.281841	ENSMUSG00000021364
Stx6	17.5682	0.959846	0.411	2.33539	0.0195229	0.0195229	ENSMUSG00000026470
Afg1l	12.1671	1.31248	0.562085	2.33502	0.0195425	0.0195425	ENSMUSG00000038302
Ndrg1	33.4183	-0.674329	0.288884	-2.33426	0.0195824	0.0195824	ENSMUSG00000005125
Jpt2	15.5399	-1.08215	0.463867	-2.33289	0.0196542	0.0196542	ENSMUSG00000024165
Rdh11	197.12	-0.806306	0.345638	-2.33281	0.0196582	0.282688	ENSMUSG00000066441
Rrm1	15.5395	1.12596	0.483014	2.33111	0.0197473	0.0197473	ENSMUSG00000030978
Pomt1	10.834	-1.30498	0.56032	-2.32899	0.0198598	0.0198598	ENSMUSG00000039254
Mpp7	12.4867	1.10468	0.474385	2.32865	0.0198776	0.0198776	ENSMUSG00000057440
Ehhadh	59.2636	1.02618	0.440827	2.32784	0.0199205	0.0199205	ENSMUSG00000022853
Cars1	32.2009	-0.80945	0.347865	-2.32691	0.0199701	0.0199701	ENSMUSG00000010755
Cdc73	51.6904	0.742743	0.319435	2.32518	0.0200625	0.0200625	ENSMUSG00000026361
Tmt1a	512.903	0.428996	0.184507	2.3251	0.0200667	0.286332	ENSMUSG00000054619
1110038F14Rik	44.6118	0.797262	0.34294	2.32479	0.0200834	0.0200834	ENSMUSG00000063236
Hagh	488.412	0.300115	0.129157	2.32364	0.0201446	0.286332	ENSMUSG00000024158
Lst1	16.4121	1.17942	0.50817	2.32091	0.0202919	0.0202919	ENSMUSG00000073412
Slc39a13	17.4378	0.944771	0.407487	2.31853	0.0204204	0.0204204	ENSMUSG00000002105
Pja1	98.6343	-0.431077	0.186217	-2.31492	0.0206176	0.0206176	ENSMUSG00000034403
Car3	4846.38	-0.535477	0.231384	-2.31424	0.0206548	0.290531	ENSMUSG00000027559
Amer1	18.3921	-0.944997	0.40839	-2.31396	0.02067	0.02067	ENSMUSG00000050332
Anks4b	189.21	-0.439623	0.189997	-2.31384	0.0206762	0.290531	ENSMUSG00000030909
Cdk9	18.5975	0.996873	0.430917	2.31338	0.0207019	0.0207019	ENSMUSG00000009555
Tox3	1.33583	4.47538	1.93708	2.31037	0.0208675	0.0208675	ENSMUSG00000043668
ENSMUSG00000075014	19.0235	0.996787	0.431458	2.31028	0.0208729	0.0208729	ENSMUSG00000075014
Hmgxb4	16.1417	-0.942522	0.408698	-2.30616	0.0211017	0.0211017	ENSMUSG00000034518
Nrbp2	10.0318	-1.3616	0.591182	-2.30319	0.0212682	0.0212682	ENSMUSG00000075590
Ppil2	20.7042	-0.860206	0.37356	-2.30273	0.0212943	0.0212943	ENSMUSG00000022771
Slc22a30	86.4368	-0.480165	0.20856	-2.30228	0.0213194	0.0213194	ENSMUSG00000052562
Tnfsf10	12.8843	1.09958	0.477764	2.30151	0.0213629	0.0213629	ENSMUSG00000039304
Igfbp1	417.937	1.2962	0.56393	2.29851	0.021533	0.30085	ENSMUSG00000020429
Ndufs3	111.893	0.55655	0.242388	2.29611	0.0216695	0.0216695	ENSMUSG00000005510
Brwd1	49.7523	-0.57261	0.249402	-2.29593	0.0216798	0.0216798	ENSMUSG00000022914
Sdc2	492.197	-0.330496	0.144075	-2.29392	0.0217952	0.301751	ENSMUSG00000022261
Adtrp	497.568	0.31827	0.138795	2.29309	0.0218429	0.301751	ENSMUSG00000058022
Slc25a48	63.4137	-0.68092	0.296996	-2.29269	0.0218658	0.0218658	ENSMUSG00000021509
Hk1	9.34731	1.33092	0.580934	2.291	0.0219632	0.0219632	ENSMUSG00000037012
Pard3	208.827	-0.36768	0.160535	-2.29035	0.0220013	0.30181	ENSMUSG00000025812
Rnf213	41.2739	0.860989	0.375957	2.29012	0.0220142	0.0220142	ENSMUSG00000070327
Onecut1	19.654	1.15558	0.504596	2.29011	0.022015	0.022015	ENSMUSG00000043013
Sirpa	47.9842	0.601674	0.262851	2.28903	0.0220776	0.0220776	ENSMUSG00000037902
Phyh	3368.69	0.259092	0.113202	2.28877	0.0220927	0.30181	ENSMUSG00000026664
ENSMUSG00000097287	2.8963	-3.44255	1.50491	-2.28755	0.0221637	0.0221637	ENSMUSG00000097287
ENSMUSG00000080961	1.85959	3.65072	1.59685	2.2862	0.0222425	0.0222425	ENSMUSG00000080961
Parp9	81.4213	0.57152	0.250105	2.28513	0.0223054	0.0223054	ENSMUSG00000022906
Nptn	56.064	0.618038	0.270692	2.28318	0.02242	0.02242	ENSMUSG00000032336
Rgn	3459.16	-0.356059	0.155964	-2.28296	0.0224324	0.304738	ENSMUSG00000023070
Cabyr	10.6827	-1.18726	0.520189	-2.28237	0.0224674	0.0224674	ENSMUSG00000024430
Ubqln1	266.532	-0.399407	0.17511	-2.28089	0.0225548	0.304738	ENSMUSG00000005312
Aspa	24.0286	0.796233	0.349322	2.27937	0.0226453	0.0226453	ENSMUSG00000020774
Rapgef5	26.8429	0.828568	0.364118	2.27555	0.0228731	0.0228731	ENSMUSG00000041992
Nabp1	25.4805	0.916605	0.403039	2.27424	0.0229517	0.0229517	ENSMUSG00000026107
Plk3	16.6096	1.33285	0.586751	2.27157	0.0231126	0.0231126	ENSMUSG00000028680
Wwp1	156.52	0.480663	0.211726	2.27021	0.0231949	0.310095	ENSMUSG00000041058
Pnpo	297.878	0.414949	0.182792	2.27007	0.0232035	0.310095	ENSMUSG00000018659
Npr1	19.5455	-0.832656	0.366927	-2.26927	0.023252	0.023252	ENSMUSG00000027931
Atp8b1	85.9225	-0.545821	0.240553	-2.26902	0.0232669	0.0232669	ENSMUSG00000039529
Cox6b2	1.31909	3.78606	1.6705	2.26642	0.0234257	0.0234257	ENSMUSG00000051811
Adamts10	7.06776	1.63804	0.722818	2.26618	0.0234401	0.0234401	ENSMUSG00000024299
Pgd	67.1356	-0.65398	0.288592	-2.2661	0.023445	0.023445	ENSMUSG00000028961
Atp9a	146.275	0.434085	0.191772	2.26355	0.023602	0.313715	ENSMUSG00000027546
Letm2	4.97568	2.16086	0.954963	2.26277	0.02365	0.02365	ENSMUSG00000037363
Plin3	122.294	-0.472594	0.209005	-2.26116	0.0237495	0.313978	ENSMUSG00000024197
Cavin1	36.9522	-0.720737	0.318864	-2.26033	0.0238008	0.0238008	ENSMUSG00000004044
Sort1	16.5514	-1.00444	0.444592	-2.25925	0.0238677	0.0238677	ENSMUSG00000068747
Rpl5-ps1	6.34376	1.80827	0.800717	2.25831	0.0239263	0.0239263	ENSMUSG00000082193
Ifit1	93.4438	0.972598	0.430784	2.25774	0.0239619	0.0239619	ENSMUSG00000034459
Nxt1	14.6884	-1.24681	0.552779	-2.25553	0.0240998	0.0240998	ENSMUSG00000036992
Gfus	51.4844	0.630869	0.279779	2.25488	0.0241407	0.0241407	ENSMUSG00000022570
Rere	58.308	-0.553399	0.245435	-2.25477	0.0241478	0.0241478	ENSMUSG00000039852
Zcchc17	78.5934	0.580995	0.25769	2.25463	0.0241567	0.0241567	ENSMUSG00000028772
Shtn1	34.8287	0.831596	0.368929	2.25408	0.024191	0.024191	ENSMUSG00000041362
Pnkd	85.4124	-0.479956	0.212996	-2.25335	0.0242368	0.0242368	ENSMUSG00000026179
Igfals	296.876	0.405254	0.179934	2.25223	0.0243075	0.319638	ENSMUSG00000046070
Rpl27-ps3	23.3719	0.805963	0.357917	2.25182	0.0243339	0.0243339	ENSMUSG00000073640
Mtln	48.6215	0.573561	0.254921	2.24995	0.0244521	0.0244521	ENSMUSG00000051319
Pygl	1029.2	-0.429672	0.191393	-2.24498	0.0247694	0.322682	ENSMUSG00000021069
Dbndd2	2.74126	-3.00055	1.33712	-2.24404	0.0248298	0.0248298	ENSMUSG00000017734
Zfand3	156.807	-0.352767	0.15723	-2.24363	0.0248559	0.322682	ENSMUSG00000044477
Rasal2	27.9154	0.702822	0.31344	2.24228	0.024943	0.024943	ENSMUSG00000070565
Uba1	357.301	-0.350207	0.156357	-2.23979	0.0251046	0.322682	ENSMUSG00000001924
ENSMUSG00000085829	36.0145	0.784391	0.350413	2.23847	0.0251901	0.0251901	ENSMUSG00000085829
Tpcn1	131.142	0.472033	0.21092	2.23797	0.0252228	0.322682	ENSMUSG00000032741
Bche	208.94	-0.37885	0.169342	-2.23718	0.0252745	0.322682	ENSMUSG00000027792
2310061I04Rik	60.5518	0.626654	0.280155	2.23682	0.0252984	0.0252984	ENSMUSG00000050705
Fgf1	173.824	0.487193	0.217848	2.23639	0.0253264	0.322682	ENSMUSG00000036585
Slc41a3	14.6462	1.15722	0.517466	2.23632	0.0253311	0.0253311	ENSMUSG00000030089
U2af1	56.9295	-0.525832	0.235198	-2.2357	0.0253711	0.0253711	ENSMUSG00000061613
Gm35164	7.99947	1.66114	0.743016	2.23567	0.0253737	0.0253737	ENSMUSG00000114818
Senp5	29.5667	0.899863	0.402638	2.23492	0.0254228	0.0254228	ENSMUSG00000022772
Gpx1	8908.2	0.290046	0.129818	2.23425	0.0254665	0.322795	ENSMUSG00000063856
Sh2b1	75.1309	0.603543	0.27025	2.23328	0.0255307	0.0255307	ENSMUSG00000030733
Rbpj-ps3	6.13131	-1.96934	0.881993	-2.23283	0.02556	0.02556	ENSMUSG00000079575
Map3k5	76.1412	-0.569497	0.255215	-2.23144	0.0256518	0.0256518	ENSMUSG00000071369
ENSMUSG00000083863	278.011	1.55562	0.697672	2.22973	0.0257656	0.324911	ENSMUSG00000083863
Thap11	50.1332	0.647369	0.290479	2.22862	0.0258389	0.0258389	ENSMUSG00000036442
Ski	61.3063	0.631933	0.283985	2.22524	0.0260654	0.0260654	ENSMUSG00000029050
Adam10	38.2846	0.734988	0.330366	2.22477	0.0260968	0.0260968	ENSMUSG00000054693
Irak3	8.16679	1.4089	0.633332	2.22458	0.0261095	0.0261095	ENSMUSG00000020227
Dcun1d5	39.6994	0.685398	0.308306	2.22311	0.0262087	0.0262087	ENSMUSG00000032002
Vwf	3.64295	-2.32306	1.04542	-2.22213	0.0262748	0.0262748	ENSMUSG00000001930
Ppp6r3	188.684	-0.422102	0.190111	-2.22029	0.0263988	0.32971	ENSMUSG00000024908
Kdsr	92.7689	0.411402	0.185392	2.21909	0.0264805	0.0264805	ENSMUSG00000009905
Cpox	395.745	0.538149	0.242593	2.21832	0.0265333	0.32971	ENSMUSG00000022742
Cisd2	82.5984	0.509421	0.229648	2.21827	0.0265367	0.0265367	ENSMUSG00000028165
Ube4b	134.621	0.379898	0.171272	2.21809	0.0265484	0.32971	ENSMUSG00000028960
Ing2	39.1629	-0.690849	0.311498	-2.21783	0.0265667	0.0265667	ENSMUSG00000063049
Mnat1	40.0713	0.683259	0.308116	2.21754	0.0265863	0.0265863	ENSMUSG00000021103
Cdpf1	8.2731	-1.26482	0.570475	-2.21713	0.026614	0.026614	ENSMUSG00000064284
Nr1h4	191.415	0.629882	0.284339	2.21525	0.0267429	0.330456	ENSMUSG00000047638
ENSMUSG00000084186	1.55078	3.42266	1.54732	2.21199	0.0269671	0.0269671	ENSMUSG00000084186
ENSMUSG00000097536	2.91918	2.77511	1.2548	2.21159	0.0269947	0.0269947	ENSMUSG00000097536
Kidins220	51.8351	-0.5139	0.232389	-2.21137	0.0270099	0.0270099	ENSMUSG00000036333
Ccdc122	19.2562	0.969295	0.438447	2.21075	0.0270535	0.0270535	ENSMUSG00000034795
Cep170	6.82227	1.46967	0.665677	2.20778	0.0272598	0.0272598	ENSMUSG00000057335
F5	1729.37	-0.300374	0.136108	-2.20687	0.0273229	0.335935	ENSMUSG00000026579
Fam193a	63.4632	-0.545196	0.247065	-2.20669	0.0273354	0.0273354	ENSMUSG00000037210
Srpk2	72.7793	-0.567254	0.257271	-2.20489	0.0274621	0.0274621	ENSMUSG00000062604
Gch1	602.102	0.319108	0.14498	2.20106	0.0277321	0.339269	ENSMUSG00000037580
Acsf2	41.3519	0.852199	0.387181	2.20104	0.0277334	0.0277334	ENSMUSG00000076435
Acmsd	76.5128	-1.00535	0.457382	-2.19805	0.0279459	0.0279459	ENSMUSG00000026348
Zdhhc24	1.93099	3.15768	1.43733	2.1969	0.0280273	0.0280273	ENSMUSG00000006463
Myc	2.07351	2.8056	1.27716	2.19675	0.0280386	0.0280386	ENSMUSG00000022346
Sult1a1	827.398	-0.341586	0.155519	-2.19643	0.0280613	0.341598	ENSMUSG00000030711
Pfkfb1	46.391	-0.710164	0.323382	-2.19605	0.0280882	0.0280882	ENSMUSG00000025271
Spcs2	281.726	-0.340265	0.155196	-2.19248	0.0283449	0.343239	ENSMUSG00000035227
Mug-ps1	54.7279	1.01395	0.462842	2.19071	0.0284727	0.0284727	ENSMUSG00000101397
Dennd2b	23.0261	-1.06432	0.485997	-2.18997	0.0285264	0.0285264	ENSMUSG00000031024
ENSMUSG00000105692	2.04697	-3.11457	1.42222	-2.18993	0.0285293	0.0285293	ENSMUSG00000105692
ENSMUSG00000094249	6.54139	1.70164	0.77763	2.18824	0.0286519	0.0286519	ENSMUSG00000094249
Cst3	663.934	0.280258	0.128102	2.18778	0.0286859	0.343239	ENSMUSG00000027447
Lap3	667.877	-0.284825	0.130231	-2.18708	0.0287364	0.343239	ENSMUSG00000039682
B4galnt1	4.78817	-1.5968	0.730373	-2.18628	0.0287949	0.0287949	ENSMUSG00000006731
ENSMUSG00000116898	1.28415	3.98032	1.82227	2.18427	0.0289426	0.0289426	ENSMUSG00000116898
Dguok	55.7545	0.551056	0.252519	2.18223	0.0290924	0.0290924	ENSMUSG00000014554
ENSMUSG00000107225	4.5818	-2.26128	1.03624	-2.18221	0.0290944	0.0290944	ENSMUSG00000107225
Hgd	1091.27	-0.353425	0.162092	-2.1804	0.0292281	0.343239	ENSMUSG00000022821
Epb41l4aos	138.457	0.412175	0.189116	2.17949	0.0292953	0.343239	ENSMUSG00000087590
Gm4521	3.27828	2.54814	1.16918	2.17941	0.0293009	0.0293009	ENSMUSG00000115852
Ptafr	3.29395	-2.66006	1.22068	-2.17916	0.0293199	0.0293199	ENSMUSG00000056529
Ldlrad4	7.55602	1.38079	0.633833	2.17848	0.0293702	0.0293702	ENSMUSG00000024544
Cyp4a31	11.5298	1.24453	0.57132	2.17834	0.0293808	0.0293808	ENSMUSG00000028712
Sntb1	67.8337	-0.492908	0.226327	-2.17786	0.0294164	0.0294164	ENSMUSG00000060429
Hmgn5	268.277	-0.359483	0.165071	-2.17775	0.0294247	0.343239	ENSMUSG00000031245
Stra6l	212.08	-0.476702	0.21892	-2.17752	0.0294418	0.343239	ENSMUSG00000028327
Fam180a	1.4671	3.5161	1.61487	2.17732	0.0294563	0.0294563	ENSMUSG00000047420
Tgds	16.6365	1.02512	0.470935	2.17679	0.0294965	0.0294965	ENSMUSG00000022130
Smim19	118.339	0.43254	0.198712	2.17672	0.0295015	0.343239	ENSMUSG00000031534
Pdia6	472.914	-0.401822	0.184683	-2.17573	0.0295752	0.343239	ENSMUSG00000020571
Suclg1	815.545	0.30194	0.138791	2.17551	0.029592	0.343239	ENSMUSG00000052738
Plce1	27.6555	0.825697	0.379581	2.17529	0.0296086	0.0296086	ENSMUSG00000024998
Myo1d	36.0162	-0.707533	0.325282	-2.17514	0.0296199	0.0296199	ENSMUSG00000035441
Pomgnt2	7.47297	1.36877	0.62935	2.1749	0.0296375	0.0296375	ENSMUSG00000066235
Optn	83.489	0.522801	0.240577	2.17311	0.0297719	0.0297719	ENSMUSG00000026672
Akap17b	21.77	-0.896783	0.412698	-2.17298	0.029782	0.029782	ENSMUSG00000059708
Cd300a	16.2382	1.28361	0.590888	2.17235	0.0298292	0.0298292	ENSMUSG00000034652
Gm4013	4.94369	2.35275	1.08503	2.16837	0.0301306	0.0301306	ENSMUSG00000117662
Dcaf15	6.52983	-1.80218	0.832404	-2.16503	0.0303855	0.0303855	ENSMUSG00000037103
Myof	4.95337	1.85626	0.858186	2.163	0.0305409	0.0305409	ENSMUSG00000048612
Nsun4	37.359	-0.638817	0.295342	-2.16297	0.0305431	0.0305431	ENSMUSG00000028706
Myh11	3.11315	-2.47791	1.14578	-2.16263	0.0305696	0.0305696	ENSMUSG00000018830
Rab33b	15.9676	0.988297	0.457485	2.16028	0.0307506	0.0307506	ENSMUSG00000027739
Glrx5	485.082	0.390297	0.180821	2.15848	0.0308909	0.354104	ENSMUSG00000021102
Iqgap2	990.033	-0.27165	0.125887	-2.15789	0.0309364	0.354104	ENSMUSG00000021676
Mcrip2	50.7488	0.574375	0.266229	2.15745	0.0309709	0.0309709	ENSMUSG00000025732
Cfap299	1.37095	-4.36841	2.02486	-2.15739	0.0309754	0.0309754	ENSMUSG00000057816
Usp50	87.535	0.478965	0.22206	2.15691	0.0310124	0.0310124	ENSMUSG00000027364
Nmrk1	152.994	0.675196	0.313194	2.15584	0.0310963	0.354104	ENSMUSG00000037847
Micos10	169.117	0.390077	0.180949	2.15573	0.0311047	0.354104	ENSMUSG00000050608
Gm4366	2.45592	-2.65996	1.2347	-2.15434	0.0312132	0.0312132	ENSMUSG00000107383
P4hb	1578.89	-0.329898	0.153394	-2.15065	0.0315035	0.354205	ENSMUSG00000025130
Nedd4l	51.9143	-0.764953	0.3557	-2.15056	0.031511	0.031511	ENSMUSG00000024589
Acot4	342.08	0.586339	0.272717	2.14999	0.0315558	0.354205	ENSMUSG00000052392
Mrpl41	61.982	-0.574204	0.267085	-2.14989	0.0315636	0.0315636	ENSMUSG00000036850
Gstm7	240.661	-0.665937	0.30998	-2.14832	0.0316884	0.354205	ENSMUSG00000004035
Dbi	6058.6	-0.392169	0.182548	-2.1483	0.0316897	0.354205	ENSMUSG00000026385
Idh3a	75.1826	0.586613	0.273097	2.148	0.0317135	0.0317135	ENSMUSG00000032279
Gm13421	3.43493	-2.14788	1.00009	-2.14768	0.0317388	0.0317388	ENSMUSG00000085929
Defb1	16.6395	0.990648	0.461366	2.14721	0.0317769	0.0317769	ENSMUSG00000044748
Zfp976	4.64888	1.88691	0.879328	2.14585	0.0318846	0.0318846	ENSMUSG00000074158
Limd2	139.559	0.457141	0.213115	2.14504	0.0319498	0.355466	ENSMUSG00000040699
Gm6545	8.58963	1.60822	0.750136	2.14391	0.0320403	0.0320403	ENSMUSG00000111118
Rnf121	41.5467	-0.795884	0.371286	-2.14359	0.0320659	0.0320659	ENSMUSG00000070426
C1qa	294.327	0.568281	0.265147	2.14327	0.0320916	0.355466	ENSMUSG00000036887
Zfp354c	1.55415	-3.40613	1.58934	-2.14311	0.032104	0.032104	ENSMUSG00000044807
Ficd	14.3025	-1.02062	0.47634	-2.14262	0.0321433	0.0321433	ENSMUSG00000053334
ENSMUSG00000105561	1.37045	3.71176	1.73485	2.13952	0.0323933	0.0323933	ENSMUSG00000105561
Mpv17l	55.3979	0.555211	0.259564	2.13902	0.0324343	0.0324343	ENSMUSG00000022679
Pdk4	1.6454	3.44033	1.6084	2.13898	0.0324372	0.0324372	ENSMUSG00000019577
Cyp2b9	476.954	-0.272651	0.127487	-2.13866	0.0324634	0.35682	ENSMUSG00000040660
Serinc2	24.3972	1.03145	0.482325	2.1385	0.0324764	0.0324764	ENSMUSG00000023232
Rnf152	148.517	-0.478343	0.223718	-2.13816	0.0325041	0.35682	ENSMUSG00000047496
Selenom	6.45134	-1.39212	0.651184	-2.13783	0.0325306	0.0325306	ENSMUSG00000075702
Arhgap42	87.4549	-0.474847	0.222221	-2.13682	0.0326128	0.0326128	ENSMUSG00000050730
ENSMUSG00000101249	98.3174	0.449553	0.210487	2.13578	0.0326975	0.0326975	ENSMUSG00000101249
Banp	51.8618	0.677022	0.317134	2.13482	0.0327761	0.0327761	ENSMUSG00000025316
Xylb	295.17	-0.384847	0.180471	-2.13247	0.0329686	0.36031	ENSMUSG00000035769
Morrbid	3.82221	-2.10518	0.987259	-2.13235	0.0329782	0.0329782	ENSMUSG00000074813
Cript	82.5725	0.467074	0.219143	2.13137	0.0330589	0.0330589	ENSMUSG00000024146
Nsrp1	67.3738	-0.593461	0.278474	-2.13112	0.0330792	0.0330792	ENSMUSG00000037958
Per3	90.8472	0.536829	0.251908	2.13105	0.0330852	0.0330852	ENSMUSG00000028957
Nudt21	31.1591	0.685729	0.321792	2.13097	0.0330915	0.0330915	ENSMUSG00000031754
Rbm46	3.02229	-2.57199	1.20768	-2.12969	0.0331974	0.0331974	ENSMUSG00000033882
Eif4ebp2	497.278	-0.296702	0.139403	-2.12838	0.0333056	0.360765	ENSMUSG00000020091
Soat2	54.325	-0.558582	0.262457	-2.12828	0.0333138	0.0333138	ENSMUSG00000023045
Cul4a	103.214	0.456637	0.21459	2.12795	0.0333412	0.0333412	ENSMUSG00000031446
Mesp2	2.08178	3.25495	1.5299	2.12756	0.0333734	0.0333734	ENSMUSG00000030543
Derl1	271.742	-0.317751	0.149409	-2.12672	0.0334435	0.360765	ENSMUSG00000022365
Tspo	130.928	0.398577	0.187422	2.12664	0.0334504	0.360765	ENSMUSG00000041736
Smad3	27.0052	0.727926	0.342293	2.12662	0.0334521	0.0334521	ENSMUSG00000032402
Creb5	2.68974	-2.85064	1.34227	-2.12375	0.0336908	0.0336908	ENSMUSG00000053007
Cdnf	1.44996	3.57368	1.68351	2.12276	0.0337742	0.0337742	ENSMUSG00000039496
Itga7	11.2326	1.1324	0.533469	2.12271	0.0337783	0.0337783	ENSMUSG00000025348
Ccdc57	5.53185	1.79424	0.845441	2.12226	0.0338163	0.0338163	ENSMUSG00000048445
Wdr53	18.9116	-0.908271	0.428058	-2.12184	0.033851	0.033851	ENSMUSG00000022787
Hspa5	1834.67	-0.460393	0.21707	-2.12095	0.0339262	0.364299	ENSMUSG00000026864
Zdhhc20	66.3851	-0.524207	0.247178	-2.12076	0.0339417	0.0339417	ENSMUSG00000021969
C1qtnf6	1.67427	-3.36918	1.59015	-2.11878	0.034109	0.034109	ENSMUSG00000022440
B9d1	1.62668	3.43946	1.62471	2.11696	0.0342629	0.0342629	ENSMUSG00000001039
Pclo	4.41977	-2.02382	0.95685	-2.11508	0.034423	0.034423	ENSMUSG00000061601
Dtx4	13.5303	-1.24048	0.586512	-2.11501	0.0344288	0.0344288	ENSMUSG00000039982
Sox7	4.35166	-1.91679	0.906585	-2.11429	0.0344903	0.0344903	ENSMUSG00000063060
Plxna4	4.45784	-1.78609	0.84497	-2.11379	0.0345333	0.0345333	ENSMUSG00000029765
ENSMUSG00000096349	1.41619	-3.76761	1.78321	-2.11283	0.0346156	0.0346156	ENSMUSG00000096349
Cln6	5.86458	-1.81854	0.860746	-2.11275	0.0346225	0.0346225	ENSMUSG00000032245
Crb3	22.4268	0.81123	0.384035	2.11239	0.0346533	0.0346533	ENSMUSG00000044279
Amhr2	1.45489	3.56988	1.69054	2.11168	0.0347143	0.0347143	ENSMUSG00000023047
Vldlr	37.687	-0.736979	0.349089	-2.11115	0.0347595	0.0347595	ENSMUSG00000024924
Pvr	25.0667	-0.752648	0.356692	-2.11008	0.0348517	0.0348517	ENSMUSG00000040511
Hsp90aa1	109.25	-0.55424	0.262671	-2.11001	0.0348571	0.0348571	ENSMUSG00000021270
Gpt2	582.485	0.350948	0.166344	2.10978	0.0348776	0.372887	ENSMUSG00000031700
Rnps1	7.61902	1.62181	0.768745	2.10968	0.0348855	0.0348855	ENSMUSG00000034681
Samhd1	71.6786	0.667307	0.316351	2.10939	0.034911	0.034911	ENSMUSG00000027639
Rpl38	95.0627	-0.764227	0.362418	-2.10869	0.0349714	0.0349714	ENSMUSG00000057322
Sla	9.93782	1.21431	0.576056	2.10798	0.035033	0.035033	ENSMUSG00000022372
Cops9	301.702	0.322945	0.15321	2.10786	0.0350432	0.373035	ENSMUSG00000073616
Slc15a4	105.816	-0.391212	0.185601	-2.10781	0.0350476	0.0350476	ENSMUSG00000029416
Tcirg1	33.3005	-0.843776	0.400337	-2.10767	0.0350599	0.0350599	ENSMUSG00000001750
Gm2814	11.6925	1.62796	0.773015	2.10599	0.0352055	0.0352055	ENSMUSG00000109291
Avpr1a	64.3493	-0.532649	0.252997	-2.10536	0.0352603	0.0352603	ENSMUSG00000020123
Trpc4ap	78.0472	-0.445089	0.211472	-2.10471	0.0353164	0.0353164	ENSMUSG00000038324
Thumpd3	23.856	0.723679	0.344028	2.10354	0.0354183	0.0354183	ENSMUSG00000030264
Psmb2	67.8335	-0.552503	0.262663	-2.10347	0.0354251	0.0354251	ENSMUSG00000028837
Dapk1	156.039	-0.386571	0.18391	-2.10195	0.0355574	0.376878	ENSMUSG00000021559
Unc93a2	10.3862	-1.23584	0.588007	-2.10174	0.0355757	0.0355757	ENSMUSG00000056133
Ripor2	4.53902	1.94136	0.923977	2.1011	0.0356325	0.0356325	ENSMUSG00000036006
Rrp12	4.64162	1.80209	0.857928	2.10052	0.0356832	0.0356832	ENSMUSG00000035049
Mbd3	61.4056	-0.494266	0.235369	-2.09996	0.0357325	0.0357325	ENSMUSG00000035478
Rtp4	105.85	0.737279	0.351572	2.09709	0.0359854	0.0359854	ENSMUSG00000033355
Rpl10	32.3577	-1.0145	0.483815	-2.09687	0.0360049	0.0360049	ENSMUSG00000008682
Kdm2b	4.78757	2.15678	1.02865	2.09672	0.0360186	0.0360186	ENSMUSG00000029475
Cirbp	56.5465	-0.518431	0.247265	-2.09666	0.0360235	0.0360235	ENSMUSG00000045193
Abracl	2.96287	2.53315	1.20874	2.09569	0.0361101	0.0361101	ENSMUSG00000078453
Hao2	24.7471	-1.01551	0.485063	-2.09355	0.0362997	0.0362997	ENSMUSG00000027870
ENSMUSG00000096243	1.92359	-3.23258	1.54413	-2.09346	0.0363077	0.0363077	ENSMUSG00000096243
Zfp574	40.2925	-0.67141	0.321053	-2.09128	0.0365032	0.0365032	ENSMUSG00000045252
Smc1b	1.07238	3.92924	1.87907	2.09106	0.0365229	0.0365229	ENSMUSG00000022432
Id4	13.3624	-1.35096	0.646162	-2.09075	0.0365508	0.0365508	ENSMUSG00000021379
Ran	124.393	-0.365894	0.175013	-2.09067	0.0365574	0.385814	ENSMUSG00000029430
Hspa13	58.0147	-0.668266	0.319808	-2.08958	0.0366552	0.0366552	ENSMUSG00000032932
Samd10	2.42695	2.56066	1.22555	2.0894	0.0366714	0.0366714	ENSMUSG00000038605
D630045J12Rik	6.30711	1.54511	0.739555	2.08924	0.0366858	0.0366858	ENSMUSG00000063455
Arl6	7.46951	1.3018	0.623253	2.08872	0.0367326	0.0367326	ENSMUSG00000022722
Cyp2c40	627.915	-0.422557	0.202334	-2.08841	0.0367606	0.3863	ENSMUSG00000025004
Ttc23	76.1529	0.510882	0.244709	2.08771	0.0368236	0.0368236	ENSMUSG00000030555
Pgap6	39.5997	0.637811	0.305538	2.0875	0.036843	0.036843	ENSMUSG00000024180
Mkln1	117.48	-0.390248	0.187047	-2.08637	0.0369452	0.386588	ENSMUSG00000025609
Gm21049	9.65731	1.65191	0.791805	2.08626	0.0369552	0.0369552	ENSMUSG00000106397
Stip1	95.3637	-0.480848	0.230536	-2.08578	0.0369985	0.0369985	ENSMUSG00000024966
Eif4e3	72.9553	0.733104	0.351674	2.08461	0.0371047	0.0371047	ENSMUSG00000093661
Cenpl	39.0045	-0.586315	0.281445	-2.08323	0.0372299	0.0372299	ENSMUSG00000026708
Dcdc2a	6.45509	-1.49843	0.719404	-2.08287	0.0372629	0.0372629	ENSMUSG00000035910
ENSMUSG00000103839	1.35079	3.81423	1.83198	2.08203	0.03734	0.03734	ENSMUSG00000103839
ENSMUSG00000103222	4.08377	-1.86898	0.897699	-2.08196	0.0373459	0.0373459	ENSMUSG00000103222
ENSMUSG00000105442	4.85878	-1.64612	0.79079	-2.08162	0.0373772	0.0373772	ENSMUSG00000105442
Ganab	212.639	-0.368856	0.177222	-2.08132	0.0374046	0.389736	ENSMUSG00000071650
Greb1l	2.11102	-2.72224	1.30823	-2.08086	0.0374466	0.0374466	ENSMUSG00000042942
Itgal	31.8457	0.821596	0.394872	2.08067	0.0374646	0.0374646	ENSMUSG00000030830
Lcor	57.2631	-0.550263	0.264535	-2.08012	0.0375149	0.0375149	ENSMUSG00000025019
Tamm41	15.5256	-0.934107	0.449262	-2.0792	0.0375988	0.0375988	ENSMUSG00000030316
Isg15	104.828	0.78768	0.378938	2.07865	0.0376494	0.0376494	ENSMUSG00000035692
Ppargc1b	44.6187	-0.744957	0.358607	-2.07737	0.0377679	0.0377679	ENSMUSG00000033871
Mal2	125.662	0.553441	0.266575	2.07612	0.0378832	0.392262	ENSMUSG00000024479
Ctss	191.374	0.575313	0.277229	2.07522	0.037966	0.392262	ENSMUSG00000038642
Vnn1	56.89	0.988593	0.476465	2.07485	0.0380004	0.0380004	ENSMUSG00000037440
Gm10277	2.26149	-2.8856	1.39222	-2.07266	0.0382044	0.0382044	ENSMUSG00000069804
Mtmr1	23.7441	0.851664	0.411018	2.07209	0.0382574	0.0382574	ENSMUSG00000015214
Calhm6	7.92403	1.67592	0.808859	2.07196	0.0382693	0.0382693	ENSMUSG00000046031
Cyp2d26	1896.21	-0.265637	0.128229	-2.07158	0.0383047	0.394106	ENSMUSG00000022445
Mon2	75.2423	-0.453044	0.218822	-2.07038	0.038417	0.038417	ENSMUSG00000034602
Gbp3	36.6035	1.02181	0.494087	2.06807	0.0386336	0.0386336	ENSMUSG00000028268
ENSMUSG00000116237	4.41454	-1.94932	0.943139	-2.06684	0.0387489	0.0387489	ENSMUSG00000116237
Tns2	47.605	-0.50572	0.244734	-2.06641	0.0387897	0.0387897	ENSMUSG00000037003
Dnaaf10	19.7094	0.999639	0.483809	2.06618	0.038811	0.038811	ENSMUSG00000078970
Rps27a-ps3	95.7805	-0.45911	0.222226	-2.06596	0.0388327	0.0388327	ENSMUSG00000055093
Ifi27l2a	31.6349	0.901334	0.436703	2.06395	0.0390225	0.0390225	ENSMUSG00000079017
1600014C10Rik	163.542	0.481301	0.233247	2.06348	0.0390669	0.400273	ENSMUSG00000054676
Snrpc	35.3557	0.788448	0.382151	2.06319	0.0390949	0.0390949	ENSMUSG00000024217
Coa8	37.0136	0.750467	0.363775	2.063	0.0391127	0.0391127	ENSMUSG00000037787
Gprasp1	14.9806	0.90907	0.440731	2.06264	0.0391465	0.0391465	ENSMUSG00000043384
Abhd18	33.7705	0.730195	0.354121	2.06199	0.0392083	0.0392083	ENSMUSG00000037818
Ifi213	4.41694	1.96008	0.950901	2.06129	0.0392757	0.0392757	ENSMUSG00000073491
Tmem214	74.154	-0.466953	0.226555	-2.0611	0.0392933	0.0392933	ENSMUSG00000038828
Acacb	76.6077	-0.886697	0.430407	-2.06014	0.0393856	0.0393856	ENSMUSG00000042010
Cebpb	183.671	1.02002	0.495502	2.05856	0.0395366	0.403405	ENSMUSG00000056501
Lsm12	74.9573	0.590058	0.286992	2.05601	0.0397815	0.0397815	ENSMUSG00000020922
4931406C07Rik	380.059	0.4513	0.219688	2.05428	0.039949	0.405928	ENSMUSG00000031938
Gm6266	2.10574	-2.8292	1.37724	-2.05426	0.0399504	0.0399504	ENSMUSG00000107788
Mks1	5.55573	1.49797	0.730816	2.04972	0.0403921	0.0403921	ENSMUSG00000034121
Rdx	886.903	-0.35388	0.172654	-2.04965	0.0403982	0.40848	ENSMUSG00000032050
Srpk1	37.5995	0.578646	0.282559	2.04788	0.0405719	0.0405719	ENSMUSG00000004865
Arfrp1	65.5922	0.574492	0.280534	2.04785	0.0405742	0.0405742	ENSMUSG00000038671
Cox7a2l	165.472	0.495677	0.242062	2.04773	0.0405867	0.40848	ENSMUSG00000024248
Rsl1	5.30029	-1.85168	0.904642	-2.04686	0.0406719	0.0406719	ENSMUSG00000058900
ENSMUSG00000117725	4.93592	1.78362	0.871587	2.0464	0.0407171	0.0407171	ENSMUSG00000117725
Tlr12	16.3512	0.865958	0.423582	2.04437	0.0409169	0.0409169	ENSMUSG00000062545
Zfp143	9.83577	-1.15119	0.563401	-2.04328	0.0410248	0.0410248	ENSMUSG00000061079
Cox5b	558.769	0.266666	0.130515	2.04318	0.0410349	0.40848	ENSMUSG00000061518
Igf1	4409.4	0.235702	0.115364	2.04313	0.04104	0.40848	ENSMUSG00000020053
ENSMUSG00000097885	1.22268	-3.84594	1.88253	-2.04296	0.0410561	0.0410561	ENSMUSG00000097885
Zfp273	1.95992	-3.17478	1.5544	-2.04244	0.0411074	0.0411074	ENSMUSG00000030446
1700088E04Rik	1.21063	3.44764	1.68884	2.04143	0.0412079	0.0412079	ENSMUSG00000033029
Smpdl3a	70.3224	0.534095	0.26166	2.04118	0.041233	0.041233	ENSMUSG00000019872
Hc	874.332	-0.254478	0.124676	-2.04111	0.0412398	0.40848	ENSMUSG00000026874
Ndufc2	536.071	0.322296	0.157944	2.04057	0.0412939	0.40848	ENSMUSG00000030647
Arhgap6	20.4271	-0.843676	0.413588	-2.03989	0.0413608	0.0413608	ENSMUSG00000031355
Igfbp2	1361.68	0.397347	0.19479	2.03987	0.0413629	0.40848	ENSMUSG00000039323
Rac2	34.5956	0.81726	0.400665	2.03976	0.0413746	0.0413746	ENSMUSG00000033220
Col5a1	8.87939	-1.31602	0.645745	-2.03799	0.0415511	0.0415511	ENSMUSG00000026837
Tipin	15.6979	0.954746	0.468491	2.03792	0.0415581	0.0415581	ENSMUSG00000032397
Esrrb	1.83008	-2.94336	1.44435	-2.03784	0.041566	0.041566	ENSMUSG00000021255
Pdcd10	32.0339	0.63341	0.310861	2.0376	0.0415903	0.0415903	ENSMUSG00000027835
Ipmk	96.3986	-0.437985	0.215011	-2.03703	0.0416468	0.0416468	ENSMUSG00000060733
Fabp4	25.2509	-0.700389	0.343949	-2.03631	0.0417188	0.0417188	ENSMUSG00000062515
Prkab1	45.3012	-0.585625	0.287911	-2.03405	0.0419465	0.0419465	ENSMUSG00000029513
Sec22c	17.451	0.838495	0.412489	2.03277	0.0420758	0.0420758	ENSMUSG00000061536
Cyb5b	666.832	-0.522261	0.257004	-2.03211	0.0421423	0.413476	ENSMUSG00000031924
Fcgr3	58.8344	0.695136	0.342179	2.0315	0.0422047	0.0422047	ENSMUSG00000059498
Fgfr1	8.15929	1.5134	0.745047	2.03128	0.0422264	0.0422264	ENSMUSG00000031565
Rrp9	16.01	1.03141	0.507825	2.03103	0.0422516	0.0422516	ENSMUSG00000041506
Cfap77	1.53488	3.2562	1.60346	2.03074	0.0422814	0.0422814	ENSMUSG00000079502
Creg1	1815.82	-0.28405	0.139901	-2.03036	0.0423203	0.413476	ENSMUSG00000040713
Hsdl2	112.707	0.374608	0.18451	2.03029	0.0423273	0.0423273	ENSMUSG00000028383
Sf3b1	178.393	-0.30189	0.148726	-2.02983	0.0423733	0.413476	ENSMUSG00000025982
Usp10	69.503	-0.478292	0.236122	-2.02562	0.042804	0.042804	ENSMUSG00000031826
Odf2	19.8423	0.835632	0.412932	2.02365	0.0430057	0.0430057	ENSMUSG00000026790
Nhlrc2	105.748	0.37451	0.185076	2.02355	0.0430169	0.0430169	ENSMUSG00000025078
Acat1	962.344	0.510673	0.252413	2.02316	0.0430564	0.418245	ENSMUSG00000032047
Sik1	33.2209	1.09494	0.541312	2.02275	0.0430994	0.0430994	ENSMUSG00000024042
Casp3	82.9757	-0.570937	0.28232	-2.02231	0.0431447	0.0431447	ENSMUSG00000031628
Gm17634	49.1675	0.618706	0.306006	2.02188	0.0431893	0.0431893	ENSMUSG00000097482
Flcn	38.6127	-0.629336	0.31135	-2.02131	0.0432476	0.0432476	ENSMUSG00000032633
Adk	2066.79	-0.266376	0.131862	-2.02011	0.0433715	0.418245	ENSMUSG00000039197
Degs1	225.074	-0.366605	0.181478	-2.02011	0.0433723	0.418245	ENSMUSG00000038633
Cln5	89.9076	-0.487451	0.241428	-2.01903	0.0434842	0.0434842	ENSMUSG00000022125
Gm6035	15.5978	0.974246	0.482657	2.01851	0.0435387	0.0435387	ENSMUSG00000114551
Adra1b	181.689	-0.56014	0.277533	-2.01828	0.0435621	0.418434	ENSMUSG00000050541
Gm11263	18.6777	-0.756286	0.374862	-2.01751	0.0436425	0.0436425	ENSMUSG00000083496
6430548M08Rik	13.3451	-0.998392	0.494982	-2.01703	0.0436928	0.0436928	ENSMUSG00000031824
Fam81a	14.7652	1.08644	0.538737	2.01665	0.0437322	0.0437322	ENSMUSG00000032224
Rnf144a	15.2145	-0.861036	0.427155	-2.01575	0.0438266	0.0438266	ENSMUSG00000020642
Gldc	75.8974	-0.756215	0.375199	-2.0155	0.0438521	0.0438521	ENSMUSG00000024827
Rpn2	260.812	-0.302865	0.150436	-2.01324	0.0440894	0.421851	ENSMUSG00000027642
Tmem168	16.4856	-0.978365	0.48643	-2.01132	0.0442919	0.0442919	ENSMUSG00000029569
Xcr1	2.93664	2.67969	1.33255	2.01095	0.044331	0.044331	ENSMUSG00000060509
Kcnj16	5.12542	1.65215	0.821737	2.01056	0.0443716	0.0443716	ENSMUSG00000051497
Hao1	260.69	-0.415679	0.206754	-2.0105	0.044378	0.422967	ENSMUSG00000027261
Zcchc2	52.1621	0.593682	0.295469	2.00928	0.0445071	0.0445071	ENSMUSG00000038866
Spring1	27.0714	-0.766097	0.381656	-2.0073	0.044718	0.044718	ENSMUSG00000032840
Heca	110.128	-0.408366	0.203514	-2.00657	0.0447953	0.0447953	ENSMUSG00000039879
Batf	1.26762	3.37731	1.68342	2.00622	0.0448326	0.0448326	ENSMUSG00000034266
Mast3	14.8686	-1.01911	0.508011	-2.00608	0.0448475	0.0448475	ENSMUSG00000031833
Pmaip1	3.18365	2.54923	1.27086	2.00592	0.044865	0.044865	ENSMUSG00000024521
Ppm1b	280.325	-0.24388	0.121604	-2.00553	0.0449068	0.426355	ENSMUSG00000061130
Nme6	20.5993	-0.787861	0.392862	-2.00544	0.0449163	0.0449163	ENSMUSG00000032478
Tor2a	17.5225	-0.781186	0.390111	-2.00247	0.0452339	0.0452339	ENSMUSG00000009563
Chn2	86.1856	0.52303	0.261253	2.00201	0.0452837	0.0452837	ENSMUSG00000004633
Gm32624	7.08426	1.20792	0.603675	2.00094	0.0453988	0.0453988	ENSMUSG00000116810
Cert1	57.0919	0.543532	0.27168	2.00063	0.0454322	0.0454322	ENSMUSG00000021669
Pllp	41.3821	0.810086	0.405029	2.00007	0.0454927	0.0454927	ENSMUSG00000031775
Aadat	152.101	0.349498	0.174791	1.99952	0.0455519	0.430816	ENSMUSG00000057228
Rbmxl1	10.7157	1.10379	0.552081	1.99932	0.0455737	0.0455737	ENSMUSG00000037070
Adra1a	6.12745	-1.52449	0.763155	-1.99762	0.0457582	0.0457582	ENSMUSG00000045875
2010001A14Rik	19.462	0.944344	0.473264	1.99538	0.046001	0.046001	ENSMUSG00000087165
Myorg	31.2758	-0.646876	0.324684	-1.99232	0.0463357	0.0463357	ENSMUSG00000046312
Nova2	3.83935	2.17636	1.09317	1.99086	0.0464961	0.0464961	ENSMUSG00000030411
Rbm15b	15.045	0.859228	0.431621	1.9907	0.046514	0.046514	ENSMUSG00000074102
Cep170b	65.2457	-0.585803	0.294292	-1.99055	0.0465306	0.0465306	ENSMUSG00000072825
Hnf4a	1010.38	-0.325443	0.163507	-1.9904	0.0465474	0.436939	ENSMUSG00000017950
Clybl	188.578	0.402487	0.202221	1.99033	0.0465547	0.436939	ENSMUSG00000025545
Scaper	34.6585	0.731114	0.367511	1.98937	0.0466604	0.0466604	ENSMUSG00000034007
Cd151	85.6371	-0.379706	0.190881	-1.98923	0.0466753	0.0466753	ENSMUSG00000025510
Nfasc	6.14463	-1.64373	0.8271	-1.98734	0.0468847	0.0468847	ENSMUSG00000026442
Gm18811	1.12248	-3.61893	1.82209	-1.98614	0.0470175	0.0470175	ENSMUSG00000115764
Sh3glb1	238.984	0.335085	0.169001	1.98274	0.0473965	0.442087	ENSMUSG00000037062
Cish	41.6806	0.615963	0.310782	1.98198	0.0474816	0.0474816	ENSMUSG00000032578
Pla1a	162.821	-0.302345	0.152617	-1.98107	0.0475838	0.442087	ENSMUSG00000002847
Gstm2	289.343	-0.494352	0.249604	-1.98054	0.0476425	0.442087	ENSMUSG00000040562
Sec61g	16.0197	-0.90787	0.458788	-1.97884	0.0478338	0.0478338	ENSMUSG00000078974
Ntrk2	23.1171	-1.23968	0.626574	-1.97851	0.0478716	0.0478716	ENSMUSG00000055254
Nt5c3b	3.47917	2.31297	1.16906	1.97849	0.0478735	0.0478735	ENSMUSG00000017176
Dpp9	45.9875	-0.504776	0.255172	-1.97818	0.0479082	0.0479082	ENSMUSG00000001229
ENSMUSG00000064348	1.68958	2.88743	1.46034	1.97724	0.0480145	0.0480145	ENSMUSG00000064348
Znhit2	39.1831	-0.645516	0.326688	-1.97594	0.0481618	0.0481618	ENSMUSG00000075227
Snrk	114.002	0.44848	0.226978	1.97587	0.0481689	0.442229	ENSMUSG00000038145
Gm11437	8.14859	-1.68206	0.851694	-1.97496	0.0482726	0.0482726	ENSMUSG00000051452
Lman1	806.269	-0.290776	0.147274	-1.97439	0.048337	0.442229	ENSMUSG00000041891
Ppp1r1b	13.0305	0.978003	0.495361	1.97432	0.0483448	0.0483448	ENSMUSG00000061718
Dcxr	423.036	0.399717	0.202542	1.9735	0.0484387	0.442229	ENSMUSG00000039450
Pogk	13.7982	-0.936504	0.474869	-1.97213	0.0485948	0.0485948	ENSMUSG00000040596
C730014E05Rik	384.445	0.348985	0.176978	1.97191	0.0486195	0.442229	ENSMUSG00000068463
Ube2d3	680.442	-0.231245	0.117299	-1.97141	0.0486765	0.442229	ENSMUSG00000078578
ENSMUSG00000106087	7.30637	-1.36727	0.693693	-1.971	0.0487242	0.0487242	ENSMUSG00000106087
Hrg	2275.43	0.286162	0.145194	1.97089	0.0487369	0.442229	ENSMUSG00000022877
Trib2	11.9315	1.05359	0.534759	1.97021	0.0488139	0.0488139	ENSMUSG00000020601
Oas1b	1.16744	3.72521	1.89154	1.9694	0.0489067	0.0489067	ENSMUSG00000029605
Bcl2l12	4.59279	-1.66125	0.843621	-1.9692	0.0489307	0.0489307	ENSMUSG00000003190
Cpt2	186.999	0.448044	0.22761	1.96847	0.0490137	0.442745	ENSMUSG00000028607
Polr2f	101.873	0.358069	0.181913	1.96835	0.049028	0.049028	ENSMUSG00000033020
Cd180	8.80353	1.37669	0.699505	1.9681	0.049057	0.049057	ENSMUSG00000021624
Spata13	55.6836	-0.635438	0.32289	-1.96797	0.0490718	0.0490718	ENSMUSG00000021990
Eva1b	15.3543	0.900622	0.457677	1.96781	0.0490898	0.0490898	ENSMUSG00000050212
Cebpa	729.465	-0.278906	0.141774	-1.96725	0.0491539	0.442745	ENSMUSG00000034957
Lrp12	8.16209	1.22155	0.620956	1.96722	0.0491583	0.0491583	ENSMUSG00000022305
B930025P03Rik	4.7137	2.02977	1.03203	1.96678	0.0492085	0.0492085	ENSMUSG00000109473
Commd6	80.4969	0.452129	0.230036	1.96547	0.0493594	0.0493594	ENSMUSG00000075486
Nudt13	22.7974	-0.814255	0.414353	-1.96512	0.0493998	0.0493998	ENSMUSG00000021809
Ccdc59	88.635	0.433312	0.220562	1.96458	0.0494628	0.0494628	ENSMUSG00000019897
Gen1	4.5739	-1.70151	0.866242	-1.96424	0.0495018	0.0495018	ENSMUSG00000051235
Napsa	1.97142	3.39726	1.73025	1.96345	0.049594	0.049594	ENSMUSG00000002204
Rhoj	18.2705	0.798659	0.40678	1.96337	0.0496037	0.0496037	ENSMUSG00000046768
Hdgf	800.248	-0.301622	0.153779	-1.9614	0.0498329	0.444016	ENSMUSG00000004897
Pygm	4.09752	1.7691	0.902402	1.96043	0.0499451	0.0499451	ENSMUSG00000032648
Ciao1	78.9305	0.42147	0.215013	1.9602	0.0499722	0.0499722	ENSMUSG00000003662
Taf1d	47.6909	0.670668	0.342182	1.95997	0.0499988	0.0499988	ENSMUSG00000031939
Katna1	42.3726	-0.552918	0.282118	-1.95988	0.0500099	0.0500099	ENSMUSG00000019794
C1qb	377.905	0.471332	0.240493	1.95986	0.0500125	0.444016	ENSMUSG00000036905
Garem1	37.4539	-0.553137	0.28232	-1.95925	0.0500833	0.0500833	ENSMUSG00000042680
Nceh1	80.5994	0.715749	0.3654	1.95881	0.0501352	0.0501352	ENSMUSG00000027698
Tmem14c	612.715	-0.252128	0.128763	-1.95807	0.0502216	0.444016	ENSMUSG00000021361
Brip1	8.02996	-1.55947	0.796524	-1.95784	0.0502487	0.0502487	ENSMUSG00000034329
Cdk20	11.0657	-1.04564	0.534178	-1.95748	0.0502914	0.0502914	ENSMUSG00000021483
Faah	189.687	-0.335731	0.171583	-1.95667	0.0503862	0.444016	ENSMUSG00000034171
Axin2	8.00548	1.34475	0.687467	1.95609	0.0504545	0.0504545	ENSMUSG00000000142
Igfbp4	7680.99	0.278418	0.142355	1.9558	0.0504892	0.444016	ENSMUSG00000017493
Nr1d2	248.734	-0.412333	0.210888	-1.95522	0.0505574	0.444016	ENSMUSG00000021775
Echdc2	209.414	-0.279602	0.143004	-1.9552	0.050559	0.444016	ENSMUSG00000028601
Pierce2	21.9363	0.900967	0.460955	1.95457	0.0506341	0.0506341	ENSMUSG00000086158
4833411C07Rik	35.2299	0.834947	0.427228	1.95434	0.0506615	0.0506615	ENSMUSG00000109089
Ncaph2	80.3852	-0.538597	0.275719	-1.95343	0.0507688	0.0507688	ENSMUSG00000008690
ENSMUSG00000082321	3.33493	2.74892	1.40734	1.95328	0.0507866	0.0507866	ENSMUSG00000082321
ENSMUSG00000112636	1.58725	-3.52437	1.8044	-1.95321	0.0507952	0.0507952	ENSMUSG00000112636
Esrrg	4.10598	1.91075	0.979123	1.95149	0.0509988	0.0509988	ENSMUSG00000026610
Tmem86b	245.867	-0.396058	0.202972	-1.95129	0.051022	0.446488	ENSMUSG00000045282
Zbtb22	19.058	-0.789406	0.404703	-1.95058	0.0511073	0.0511073	ENSMUSG00000051390
Cdc123	83.5441	0.418096	0.214348	1.95055	0.0511109	0.0511109	ENSMUSG00000039128
Snhg9	98.0912	0.559175	0.286714	1.95028	0.0511423	0.0511423	ENSMUSG00000090101
Wdfy4	6.23972	1.37142	0.703464	1.94953	0.0512323	0.0512323	ENSMUSG00000051506
Eif2ak4	15.6759	-0.900978	0.462286	-1.94896	0.0513002	0.0513002	ENSMUSG00000005102
Mrps26	52.5566	0.495569	0.254302	1.94874	0.0513267	0.0513267	ENSMUSG00000037740
Irf3	88.2401	-0.373359	0.191592	-1.94872	0.0513288	0.0513288	ENSMUSG00000003184
Slc16a12	85.2497	0.570549	0.292843	1.94831	0.0513782	0.0513782	ENSMUSG00000009378
Zfpm1	89.8718	-0.480923	0.24693	-1.94761	0.0514619	0.0514619	ENSMUSG00000049577
Gm4204	20.8089	1.04104	0.534869	1.94635	0.0516127	0.0516127	ENSMUSG00000079139
Gm12630	15.3263	1.33655	0.687009	1.94546	0.0517199	0.0517199	ENSMUSG00000082969
Prkcz	19.102	0.789322	0.405729	1.94544	0.0517219	0.0517219	ENSMUSG00000029053
Nphp1	8.40435	1.29271	0.664745	1.94466	0.0518153	0.0518153	ENSMUSG00000027378
Ube2w	21.3832	0.749874	0.385824	1.94356	0.0519481	0.0519481	ENSMUSG00000025939
Pla2g12b	123.577	-0.415148	0.213691	-1.94275	0.0520466	0.451049	ENSMUSG00000009646
Lima1	195.341	-0.407257	0.209636	-1.94269	0.052054	0.451049	ENSMUSG00000023022
Prcp	8.15422	1.25862	0.648024	1.94224	0.0521077	0.0521077	ENSMUSG00000061119
Cecr2	29.834	-0.713952	0.367606	-1.94217	0.0521167	0.0521167	ENSMUSG00000071226
Lgals8	166.328	0.406649	0.209443	1.94157	0.0521894	0.451049	ENSMUSG00000057554
ENSMUSG00000063245	1.40062	3.71546	1.91393	1.94127	0.0522251	0.0522251	ENSMUSG00000063245
Hbb-bt	592.351	1.00084	0.515673	1.94085	0.052277	0.451049	ENSMUSG00000073940
Ggnbp1	8.81024	-1.44841	0.746293	-1.9408	0.052282	0.052282	ENSMUSG00000048731
Pou1f1	1.06985	-3.54205	1.82543	-1.94039	0.0523318	0.0523318	ENSMUSG00000004842
ENSMUSG00000074629	1.89193	-3.18363	1.64158	-1.93936	0.0524573	0.0524573	ENSMUSG00000074629
Cpped1	118.625	0.495435	0.255522	1.93891	0.0525119	0.451492	ENSMUSG00000065979
Dcp1b	3.82777	2.17638	1.12328	1.93752	0.0526821	0.0526821	ENSMUSG00000041477
Zfp120	39.215	-0.546891	0.282349	-1.93693	0.0527538	0.0527538	ENSMUSG00000068134
Bdp1	40.9801	-0.633796	0.327395	-1.93587	0.0528833	0.0528833	ENSMUSG00000049658
Ttc4	52.5275	0.524778	0.271221	1.93487	0.0530061	0.0530061	ENSMUSG00000025413
Tbcb	74.1267	-0.434701	0.224687	-1.9347	0.0530277	0.0530277	ENSMUSG00000006095
Srbd1	29.8653	0.728517	0.376596	1.93448	0.053054	0.053054	ENSMUSG00000024135
Adss1	39.8397	-0.590659	0.305389	-1.93412	0.0530984	0.0530984	ENSMUSG00000011148
Mepce	37.9613	-0.626794	0.324237	-1.93314	0.0532194	0.0532194	ENSMUSG00000029726
Zfp655	41.6003	-0.620705	0.321107	-1.93302	0.0532342	0.0532342	ENSMUSG00000007812
Prkaca	122.368	-0.419695	0.217193	-1.93236	0.0533149	0.455208	ENSMUSG00000005469
Enox2	46.4049	0.640461	0.331537	1.93179	0.0533849	0.0533849	ENSMUSG00000031109
Ppif	119.646	0.436844	0.226176	1.93143	0.0534293	0.455208	ENSMUSG00000021868
Ifi27l2b	26.2641	0.731696	0.378862	1.9313	0.0534464	0.0534464	ENSMUSG00000021208
Gatc	45.2559	0.48785	0.252684	1.93068	0.0535232	0.0535232	ENSMUSG00000029536
Abhd2	314.633	0.320129	0.165832	1.93044	0.0535523	0.455208	ENSMUSG00000039202
Stat3	407.404	-0.446772	0.231612	-1.92896	0.0537354	0.455208	ENSMUSG00000004040
Pign	10.3033	-1.00614	0.521813	-1.92815	0.0538359	0.0538359	ENSMUSG00000056536
Avpi1	144.858	-0.402268	0.208658	-1.92788	0.0538697	0.455208	ENSMUSG00000018821
Ppdpf	50.7886	0.649485	0.337181	1.92622	0.0540766	0.0540766	ENSMUSG00000016344
Polb	44.5937	0.53703	0.278986	1.92494	0.0542374	0.0542374	ENSMUSG00000031536
Insig1	448.236	0.548718	0.285199	1.92398	0.0543569	0.456061	ENSMUSG00000045294
Dtymk	25.6025	0.70496	0.366494	1.92352	0.0544146	0.0544146	ENSMUSG00000026281
Paip2	194.484	0.47564	0.247386	1.92266	0.0545226	0.456061	ENSMUSG00000037058
Pemt	925.797	-0.405264	0.210787	-1.92263	0.0545271	0.456061	ENSMUSG00000000301
Fcmr	2.39712	-2.5334	1.31782	-1.92242	0.0545525	0.0545525	ENSMUSG00000042474
Nectin2	78.5683	0.561424	0.292636	1.9185	0.0550472	0.0550472	ENSMUSG00000062300
Cog2	50.6576	-0.467227	0.243554	-1.91837	0.0550641	0.0550641	ENSMUSG00000031979
ENSMUSG00000108984	2.29057	-2.59593	1.35324	-1.9183	0.0550731	0.0550731	ENSMUSG00000108984
Erbb3	122.622	-0.496642	0.258899	-1.91828	0.0550751	0.457766	ENSMUSG00000018166
ENSMUSG00000117294	3.56115	-2.41999	1.26156	-1.91825	0.055079	0.055079	ENSMUSG00000117294
Gls2	594.987	-0.425502	0.221868	-1.91782	0.055134	0.457766	ENSMUSG00000044005
Ect2	2.4906	2.6286	1.37101	1.91727	0.0552035	0.0552035	ENSMUSG00000027699
Pank3	205.692	0.426359	0.222503	1.9162	0.0553399	0.457766	ENSMUSG00000018846
Ntn1	7.82533	1.52706	0.797271	1.91535	0.0554473	0.0554473	ENSMUSG00000020902
Ndufb10	556.131	0.31366	0.16378	1.91513	0.0554755	0.457766	ENSMUSG00000040048
Kri1	1.61443	-2.75928	1.44143	-1.91426	0.0555867	0.0555867	ENSMUSG00000035047
ENSMUSG00000106019	13.0657	1.04275	0.54482	1.91394	0.0556277	0.0556277	ENSMUSG00000106019
Gm31593	1.06872	3.75523	1.96223	1.91375	0.055652	0.055652	ENSMUSG00000052291
Atp5if1	216.986	0.315663	0.165266	1.91003	0.0561296	0.461614	ENSMUSG00000054428
Pdzk1ip1	12.682	-1.07792	0.564814	-1.90846	0.0563317	0.0563317	ENSMUSG00000028716
Atp6v1d	177.377	0.388992	0.203845	1.90827	0.0563561	0.461932	ENSMUSG00000021114
Cenpj	12.9522	1.15263	0.604337	1.90727	0.056486	0.056486	ENSMUSG00000064128
Rap1a	128.935	0.338763	0.177862	1.90464	0.0568265	0.462025	ENSMUSG00000068798
Fkbp4	370.095	-0.480047	0.252061	-1.90448	0.0568471	0.462025	ENSMUSG00000030357
Tlr13	2.37287	2.52487	1.32607	1.90403	0.0569063	0.0569063	ENSMUSG00000033777
Il4ra	59.8864	-0.539735	0.283515	-1.90372	0.0569462	0.0569462	ENSMUSG00000030748
Surf2	6.11651	1.34854	0.708476	1.90344	0.0569836	0.0569836	ENSMUSG00000014873
Bmf	13.4719	-0.966326	0.507784	-1.90303	0.0570371	0.0570371	ENSMUSG00000040093
Ebpl	551.442	-0.239523	0.125869	-1.90295	0.0570466	0.462025	ENSMUSG00000021928
Anpep	180.137	0.607641	0.319408	1.9024	0.057119	0.462025	ENSMUSG00000039062
Foxj1	2.00109	-3.27755	1.7241	-1.90102	0.0572999	0.0572999	ENSMUSG00000034227
Qrsl1	9.3676	1.21725	0.640451	1.90061	0.0573535	0.0573535	ENSMUSG00000019863
ENSMUSG00000086389	1.00567	-3.37713	1.77705	-1.90041	0.0573789	0.0573789	ENSMUSG00000086389
Ptpn9	13.3361	-0.921119	0.484828	-1.89989	0.0574477	0.0574477	ENSMUSG00000032290
Higd2a	429.582	0.238439	0.125598	1.89843	0.0576397	0.464709	ENSMUSG00000025868
Prpf18	49.7052	0.53903	0.284096	1.89735	0.0577814	0.0577814	ENSMUSG00000039449
Yars1	27.2593	-0.677383	0.357125	-1.89677	0.0578587	0.0578587	ENSMUSG00000028811
Tyrobp	94.5751	0.489724	0.258224	1.89651	0.0578925	0.0578925	ENSMUSG00000030579
Iws1	48.1002	-0.550446	0.290247	-1.89647	0.0578974	0.0578974	ENSMUSG00000024384
Ctu1	10.9508	-1.02051	0.538197	-1.89616	0.0579387	0.0579387	ENSMUSG00000038888
Rabgap1	37.4864	-0.625866	0.330093	-1.89603	0.0579566	0.0579566	ENSMUSG00000035437
Rtf1	115.578	-0.41067	0.216607	-1.89592	0.0579706	0.465849	ENSMUSG00000027304
Trmt10c	22.5498	0.882736	0.465778	1.89519	0.0580676	0.0580676	ENSMUSG00000044763
Fbxw2	109.307	0.354353	0.186976	1.89518	0.0580685	0.0580685	ENSMUSG00000035949
Coro1c	17.9715	-0.74952	0.395737	-1.89398	0.0582271	0.0582271	ENSMUSG00000004530
Rdh5	75.378	0.501453	0.264938	1.89272	0.0583954	0.0583954	ENSMUSG00000025350
Atox1	287.442	0.287118	0.151699	1.89268	0.0583999	0.46777	ENSMUSG00000018585
ENSMUSG00000103983	3.37635	-1.91627	1.01286	-1.89194	0.0584995	0.0584995	ENSMUSG00000103983
Crppa	6.38035	1.54285	0.815537	1.89182	0.058515	0.058515	ENSMUSG00000043153
Gnao1	0.953046	3.57103	1.88806	1.89137	0.0585745	0.0585745	ENSMUSG00000031748
Rnu12	2.25289	2.78451	1.47242	1.89111	0.0586092	0.0586092	ENSMUSG00000065176
Ugdh	165.507	-0.471609	0.249407	-1.89093	0.0586342	0.468122	ENSMUSG00000029201
ENSMUSG00000099966	19.3281	0.909077	0.480864	1.89051	0.0586903	0.0586903	ENSMUSG00000099966
Pnisr	105.106	-0.416622	0.220411	-1.8902	0.0587308	0.0587308	ENSMUSG00000028248
Asap2	7.39101	-1.43089	0.757085	-1.89001	0.0587572	0.0587572	ENSMUSG00000052632
Ttl	18.109	-0.921568	0.487641	-1.88985	0.0587779	0.0587779	ENSMUSG00000027394
Thoc5	36.3307	0.6646	0.351796	1.88916	0.05887	0.05887	ENSMUSG00000034274
Mmab	83.2881	0.578464	0.306279	1.88868	0.0589343	0.0589343	ENSMUSG00000029575
Trim30a	47.1517	0.493359	0.26129	1.88817	0.0590035	0.0590035	ENSMUSG00000030921
Zbtb8a	4.62448	-1.80757	0.957371	-1.88806	0.0590179	0.0590179	ENSMUSG00000028807
Basp1	20.7984	0.9203	0.48751	1.88776	0.0590586	0.0590586	ENSMUSG00000045763
Zng1	9.39305	1.33436	0.706871	1.8877	0.0590667	0.0590667	ENSMUSG00000024878
Ruvbl1	19.797	0.816464	0.432717	1.88683	0.0591832	0.0591832	ENSMUSG00000030079
Ppwd1	12.2179	1.03312	0.547649	1.88646	0.0592332	0.0592332	ENSMUSG00000021713
Prodh2	344.559	-0.293791	0.155763	-1.88614	0.059276	0.470384	ENSMUSG00000036892
Tmx1	237.358	-0.327281	0.173535	-1.88596	0.0593001	0.470384	ENSMUSG00000021072
Blmh	133.081	0.395169	0.209723	1.88424	0.0595325	0.470709	ENSMUSG00000020840
Zfp707	49.5807	-0.472939	0.251054	-1.88381	0.0595901	0.0595901	ENSMUSG00000034429
Smim26	74.7974	0.573061	0.304493	1.88201	0.059834	0.059834	ENSMUSG00000074754
ENSMUSG00000112302	9.33479	-1.13655	0.604068	-1.88149	0.0599057	0.0599057	ENSMUSG00000112302
Hsp90b1	1144.56	-0.282012	0.149917	-1.88111	0.0599563	0.47254	ENSMUSG00000020048
Bcl2l1	51.055	-0.486513	0.258641	-1.88103	0.0599675	0.0599675	ENSMUSG00000007659
ENSMUSG00000097413	4.68197	-1.79342	0.954242	-1.87942	0.0601874	0.0601874	ENSMUSG00000097413
Rps23rg1	7.82515	-1.53674	0.817734	-1.87927	0.060208	0.060208	ENSMUSG00000065952
Zc3hc1	47.6463	-0.502583	0.267495	-1.87885	0.0602652	0.0602652	ENSMUSG00000039130
Tcim	47.2014	0.737372	0.392504	1.87864	0.0602941	0.0602941	ENSMUSG00000056313
Zfp983	9.39084	-1.1105	0.59115	-1.87853	0.0603081	0.0603081	ENSMUSG00000035868
C1rl	423.929	-0.385436	0.20519	-1.87843	0.0603219	0.473903	ENSMUSG00000038527
Ms4a6c	2.28617	2.67889	1.4264	1.87807	0.0603711	0.0603711	ENSMUSG00000079419
Ccl27a	37.6756	-0.734957	0.391431	-1.87762	0.0604337	0.0604337	ENSMUSG00000073888
Wdr81	36.345	-0.678095	0.361196	-1.87736	0.0604687	0.0604687	ENSMUSG00000045374
Gba1	30.1078	-0.738193	0.393467	-1.87612	0.0606384	0.0606384	ENSMUSG00000028048
Fam43a	14.3009	0.982144	0.523608	1.87572	0.0606934	0.0606934	ENSMUSG00000046546
Nek7	95.346	0.388674	0.207286	1.87506	0.0607838	0.0607838	ENSMUSG00000026393
Ap3m2	7.31106	1.54268	0.823046	1.87436	0.0608812	0.0608812	ENSMUSG00000031539
Ccr7	2.20791	2.41018	1.28611	1.87401	0.0609289	0.0609289	ENSMUSG00000037944
Zfp36	89.5711	0.597321	0.318757	1.87391	0.0609434	0.0609434	ENSMUSG00000044786
Prune2	2.32297	2.75758	1.47159	1.87388	0.0609476	0.0609476	ENSMUSG00000039126
Pfn1	104.29	0.718897	0.383839	1.87291	0.0610803	0.0610803	ENSMUSG00000018293
Epb41l4a	2.32809	-3.09109	1.65043	-1.8729	0.061082	0.061082	ENSMUSG00000024376
Mcu	76.2475	-0.568491	0.303737	-1.87166	0.0612539	0.0612539	ENSMUSG00000009647
Acot12	197.057	0.346678	0.185246	1.87144	0.0612836	0.479925	ENSMUSG00000021620
Ep400	60.1647	-0.564431	0.301657	-1.8711	0.0613306	0.0613306	ENSMUSG00000029505
ENSMUSG00000106838	4.00411	-2.06292	1.10253	-1.87108	0.0613343	0.0613343	ENSMUSG00000106838
Tmem86a	41.0797	0.726763	0.388547	1.87046	0.0614198	0.0614198	ENSMUSG00000010307
Gigyf2	59.7757	-0.479049	0.256176	-1.87	0.0614843	0.0614843	ENSMUSG00000048000
ENSMUSG00000085655	2.14551	2.3721	1.26871	1.86969	0.0615273	0.0615273	ENSMUSG00000085655
Nrg4	37.3149	0.575369	0.307736	1.86968	0.0615279	0.0615279	ENSMUSG00000032311
ENSMUSG00000111923	5.34483	-1.63625	0.875418	-1.8691	0.0616083	0.0616083	ENSMUSG00000111923
Dcaf1	31.4303	-0.663667	0.355097	-1.86898	0.0616262	0.0616262	ENSMUSG00000040325
1700012D01Rik	24.4017	0.765364	0.409547	1.86881	0.0616495	0.0616495	ENSMUSG00000040195
Gcgr	176.633	-0.301191	0.16126	-1.86774	0.0617981	0.481424	ENSMUSG00000025127
Zc3h15	178.084	-0.344031	0.184245	-1.86725	0.0618666	0.481424	ENSMUSG00000027091
Gm10734	9.1201	-1.14713	0.614475	-1.86685	0.0619225	0.0619225	ENSMUSG00000114255
Pdss2	29.5069	-0.569335	0.30499	-1.86673	0.0619389	0.0619389	ENSMUSG00000038240
Taf7	12.6196	-0.886443	0.475326	-1.86492	0.0621932	0.0621932	ENSMUSG00000051316
Tob1	170.274	0.628492	0.337097	1.86443	0.0622618	0.481738	ENSMUSG00000037573
Mob3b	75.0099	-0.467886	0.251007	-1.86403	0.062317	0.062317	ENSMUSG00000073910
Ifitm6	3.17547	2.11972	1.13759	1.86335	0.0624132	0.0624132	ENSMUSG00000059108
Rasgrp1	3.98574	1.76559	0.947574	1.86327	0.0624243	0.0624243	ENSMUSG00000027347
Arhgap12	79.3891	-0.426297	0.228794	-1.86324	0.0624291	0.0624291	ENSMUSG00000041225
Ccdc9	21.3794	-0.724984	0.389145	-1.86302	0.0624601	0.0624601	ENSMUSG00000041375
Pnpla7	173.115	-0.454305	0.243942	-1.86235	0.0625544	0.481738	ENSMUSG00000036833
Uox	4518.72	-0.228966	0.122971	-1.86195	0.0626106	0.481738	ENSMUSG00000028186
Rxrb	58.1894	0.513902	0.276024	1.86181	0.0626305	0.0626305	ENSMUSG00000039656
Tfpi2	49.0362	-0.534289	0.287137	-1.86074	0.0627802	0.0627802	ENSMUSG00000029664
Ip6k1	97.3279	-0.389167	0.209193	-1.86032	0.0628402	0.0628402	ENSMUSG00000032594
C1qbp	300.051	0.333292	0.179168	1.86022	0.0628539	0.481738	ENSMUSG00000018446
Klf7	58.4319	-0.483606	0.260065	-1.85956	0.0629485	0.0629485	ENSMUSG00000025959
Septin11	25.199	-0.648567	0.348795	-1.85945	0.0629631	0.0629631	ENSMUSG00000058013
Nars1	239.326	-0.32206	0.173235	-1.85909	0.0630148	0.481738	ENSMUSG00000024587
Ddx3x	512.497	-0.297734	0.160192	-1.85861	0.0630824	0.481738	ENSMUSG00000000787
Slc8a1	5.47088	1.59298	0.857696	1.85728	0.0632719	0.0632719	ENSMUSG00000054640
Shank2	11.0025	-1.09533	0.590181	-1.85591	0.063466	0.063466	ENSMUSG00000037541
Med30	5.43753	1.83634	0.990352	1.85423	0.0637068	0.0637068	ENSMUSG00000038622
Etfa	356.829	0.393223	0.212142	1.85359	0.0637981	0.485695	ENSMUSG00000032314
ENSMUSG00000105541	1.32341	-3.10338	1.67468	-1.85312	0.0638658	0.0638658	ENSMUSG00000105541
Cnot6	101.275	-0.381794	0.206039	-1.85302	0.0638795	0.0638795	ENSMUSG00000020362
Pced1a	23.2479	0.805369	0.434654	1.8529	0.0638973	0.0638973	ENSMUSG00000037773
Gm16072	23.8787	-0.926924	0.500274	-1.85283	0.0639061	0.0639061	ENSMUSG00000082051
Srsf6	99.7918	0.474237	0.256072	1.85197	0.0640308	0.0640308	ENSMUSG00000016921
Aldh8a1	675.187	-0.296519	0.160113	-1.85193	0.0640362	0.486003	ENSMUSG00000037542
Art3	2.28093	2.34873	1.26878	1.85117	0.0641445	0.0641445	ENSMUSG00000034842
Cpsf1	59.971	-0.460547	0.24883	-1.85085	0.0641916	0.0641916	ENSMUSG00000034022
Itpr1	40.4275	-0.539446	0.291464	-1.85082	0.0641961	0.0641961	ENSMUSG00000030102
Stard3nl	21.4643	0.673363	0.36394	1.8502	0.0642847	0.0642847	ENSMUSG00000003062
Mcm2	4.69052	-1.94479	1.05118	-1.8501	0.0642992	0.0642992	ENSMUSG00000002870
Cd1d2	1.17184	3.4508	1.86547	1.84982	0.064339	0.064339	ENSMUSG00000041750
Zfp277	31.3259	0.595072	0.321749	1.84949	0.0643873	0.0643873	ENSMUSG00000055917
Adgrg6	3.14294	-1.8386	0.994179	-1.84936	0.0644057	0.0644057	ENSMUSG00000039116
Mfsd14a	40.9477	0.589619	0.318856	1.84917	0.0644333	0.0644333	ENSMUSG00000089911
Rest	112.354	-0.360233	0.19485	-1.84877	0.0644911	0.0644911	ENSMUSG00000029249
Uba5	92.9326	-0.424599	0.229676	-1.84869	0.0645025	0.0645025	ENSMUSG00000032557
Pnp	19.0901	-0.733302	0.396693	-1.84854	0.0645243	0.0645243	ENSMUSG00000115338
Kansl2	3.44948	-2.04311	1.10528	-1.8485	0.0645305	0.0645305	ENSMUSG00000022992
Isoc2b	24.2825	0.71365	0.386078	1.84846	0.0645356	0.0645356	ENSMUSG00000052605
B3gntl1	4.21334	1.54304	0.835362	1.84715	0.0647248	0.0647248	ENSMUSG00000046605
Stbd1	106.091	0.334319	0.181015	1.84691	0.0647599	0.0647599	ENSMUSG00000047963
ENSMUSG00000074357	2.4721	-2.18808	1.18508	-1.84635	0.0648412	0.0648412	ENSMUSG00000074357
Sirt7	90.7971	-0.416152	0.225613	-1.84454	0.0651039	0.0651039	ENSMUSG00000025138
Wdr33	70.175	-0.451194	0.244617	-1.84449	0.0651113	0.0651113	ENSMUSG00000024400
Cimip3	33.5984	0.560139	0.303754	1.84406	0.065175	0.065175	ENSMUSG00000047150
Tsc22d4	47.1339	0.585221	0.31736	1.84403	0.0651788	0.0651788	ENSMUSG00000029723
C8g	1040.42	-0.231414	0.125507	-1.84384	0.0652069	0.489945	ENSMUSG00000015083
Dmac1	79.6166	0.472463	0.256245	1.84379	0.0652136	0.0652136	ENSMUSG00000028398
Slc20a1	115.056	-0.546561	0.296476	-1.84352	0.0652527	0.489945	ENSMUSG00000027397
Calr	1454.16	-0.310865	0.168662	-1.84312	0.0653112	0.489945	ENSMUSG00000003814
Tmem106c	30.785	0.664756	0.360707	1.84293	0.0653398	0.0653398	ENSMUSG00000052369
Ebag9	67.7582	-0.4766	0.258684	-1.8424	0.0654163	0.0654163	ENSMUSG00000022339
Nit2	187.468	-0.35599	0.193367	-1.841	0.0656212	0.489945	ENSMUSG00000022751
Cry1	20.5426	0.995509	0.540827	1.84071	0.0656633	0.0656633	ENSMUSG00000020038
Ctns	18.7193	-0.720202	0.391277	-1.84065	0.0656734	0.0656734	ENSMUSG00000005949
Adamts6	1.7414	3.55283	1.93102	1.83987	0.0657873	0.0657873	ENSMUSG00000046169
Gadd45b	7.85929	1.12025	0.609103	1.83918	0.0658883	0.0658883	ENSMUSG00000015312
Vwa1	2.5052	2.1685	1.17937	1.8387	0.0659598	0.0659598	ENSMUSG00000042116
Prdm1	2.19805	2.42407	1.31861	1.83836	0.06601	0.06601	ENSMUSG00000038151
Nlrp3	2.16711	2.94463	1.60181	1.83832	0.0660156	0.0660156	ENSMUSG00000032691
Rdh16	258.979	-0.541602	0.294651	-1.83811	0.0660455	0.489945	ENSMUSG00000069456
Tomm40	161.081	0.537672	0.292518	1.83808	0.0660506	0.489945	ENSMUSG00000002984
ENSMUSG00000092323	1.58551	-3.14365	1.71069	-1.83766	0.066113	0.066113	ENSMUSG00000092323
9930111J21Rik2	10.8035	1.37639	0.748997	1.83764	0.0661154	0.0661154	ENSMUSG00000069892
Fnip1	216.93	-0.363915	0.198036	-1.83763	0.0661175	0.489945	ENSMUSG00000035992
Zc3h12d	6.93509	-1.3014	0.70822	-1.83757	0.0661264	0.0661264	ENSMUSG00000039981
ENSMUSG00000099338	1.30978	-2.89198	1.57411	-1.83722	0.0661781	0.0661781	ENSMUSG00000099338
Vps28	339.636	0.279904	0.152366	1.83706	0.0662015	0.489945	ENSMUSG00000115987
Pgpep1	137.125	0.415166	0.226118	1.83606	0.0663487	0.489945	ENSMUSG00000056204
Tnfaip8l2	4.01534	-1.69838	0.925057	-1.83597	0.066362	0.066362	ENSMUSG00000013707
Akr1b7	14.3688	1.08791	0.59259	1.83586	0.0663784	0.0663784	ENSMUSG00000052131
Cygb	66.6209	-0.461864	0.251669	-1.83521	0.0664751	0.0664751	ENSMUSG00000020810
Arhgdib	22.3252	0.810555	0.441743	1.8349	0.0665203	0.0665203	ENSMUSG00000030220
Fpr1	17.4872	0.958354	0.522549	1.834	0.066654	0.066654	ENSMUSG00000045551
Xkr6	2.73863	-2.76322	1.50716	-1.83339	0.0667441	0.0667441	ENSMUSG00000035067
A430090L17Rik	1.06725	-3.63264	1.98166	-1.83313	0.0667839	0.0667839	ENSMUSG00000114213
Cr1l	142.599	-0.347302	0.189463	-1.83309	0.0667899	0.491726	ENSMUSG00000016481
Mab21l2	0.879721	3.86547	2.10914	1.83273	0.0668428	0.0668428	ENSMUSG00000057777
Klra2	9.16317	1.69682	0.926307	1.83181	0.066979	0.066979	ENSMUSG00000030187
Klf1	20.8137	0.864939	0.472311	1.83129	0.0670572	0.0670572	ENSMUSG00000054191
Sphk2	90.7471	-0.411083	0.224482	-1.83125	0.0670635	0.0670635	ENSMUSG00000057342
ENSMUSG00000117951	2.81211	5.34576	2.91977	1.83088	0.0671182	0.0671182	ENSMUSG00000117951
Cfl1	428.766	-0.291924	0.15956	-1.82956	0.0673163	0.494122	ENSMUSG00000056201
2410022M11Rik	21.0759	0.826678	0.451936	1.82919	0.0673706	0.0673706	ENSMUSG00000100017
Dvl2	22.1594	0.7481	0.409054	1.82885	0.0674215	0.0674215	ENSMUSG00000020888
ENSMUSG00000059159	48.9256	0.747621	0.40892	1.82828	0.0675072	0.0675072	ENSMUSG00000059159
Dhrs9	1.92009	-2.81682	1.54083	-1.82812	0.0675311	0.0675311	ENSMUSG00000027068
Larp1b	431.984	-0.28383	0.155334	-1.82722	0.0676672	0.495219	ENSMUSG00000025762
Snx1	56.5836	-0.443741	0.24304	-1.82579	0.0678815	0.0678815	ENSMUSG00000032382
Emc2	77.6591	0.408152	0.223567	1.82564	0.0679049	0.0679049	ENSMUSG00000022337
Upf2	71.1009	-0.634564	0.347658	-1.82525	0.0679631	0.0679631	ENSMUSG00000043241
Vps37c	21.727	-0.720567	0.394805	-1.82512	0.0679827	0.0679827	ENSMUSG00000048832
Spsb4	2.24669	2.60866	1.43032	1.82383	0.0681782	0.0681782	ENSMUSG00000046997
Gpcpd1	273.904	0.909118	0.498532	1.82359	0.0682141	0.495688	ENSMUSG00000027346
Rab27a	3.59243	-1.96687	1.07873	-1.82331	0.0682557	0.0682557	ENSMUSG00000032202
Amacr	198.785	0.439689	0.241178	1.82309	0.06829	0.495688	ENSMUSG00000022244
Rad21	144.097	-0.313336	0.171899	-1.82279	0.0683359	0.495688	ENSMUSG00000022314
Vasp	44.9665	0.57329	0.314667	1.82189	0.0684715	0.0684715	ENSMUSG00000030403
Tsc1	41.1869	-0.629002	0.345343	-1.82138	0.0685486	0.0685486	ENSMUSG00000026812
Gm8369	1.05368	3.57682	1.96501	1.82026	0.0687197	0.0687197	ENSMUSG00000058470
ENSMUSG00000111013	15.2119	1.38499	0.760986	1.81999	0.0687609	0.0687609	ENSMUSG00000111013
Dreh	1.8327	2.9452	1.61867	1.81951	0.0688331	0.0688331	ENSMUSG00000117105
Catsper2	8.82413	1.04113	0.572438	1.81877	0.0689468	0.0689468	ENSMUSG00000033486
Tdo2	3197.64	-0.224639	0.123521	-1.81863	0.0689672	0.497129	ENSMUSG00000028011
Dus3l	11.0656	-0.977791	0.537652	-1.81863	0.0689678	0.0689678	ENSMUSG00000007603
Bcr	49.2882	-0.510543	0.280749	-1.8185	0.0689874	0.0689874	ENSMUSG00000009681
Fermt2	126.318	-0.379294	0.208592	-1.81836	0.0690092	0.497129	ENSMUSG00000037712
Psma4	331.038	-0.233258	0.12834	-1.8175	0.0691412	0.497129	ENSMUSG00000032301
Rab11fip5	4.25935	1.83563	1.01039	1.81676	0.0692536	0.0692536	ENSMUSG00000051343
Ubac2	55.9086	-0.498248	0.274321	-1.8163	0.069325	0.069325	ENSMUSG00000041765
Med27	13.484	0.812888	0.447721	1.81561	0.0694298	0.0694298	ENSMUSG00000026799
Eeig1	55.0589	0.666077	0.367348	1.8132	0.0698005	0.0698005	ENSMUSG00000039157
Rab8b	6.08856	1.4671	0.809232	1.81295	0.0698397	0.0698397	ENSMUSG00000036943
Poldip2	162.309	0.31471	0.173758	1.8112	0.0701095	0.502622	ENSMUSG00000001100
Cldn18	1.19933	-3.07143	1.69636	-1.8106	0.0702028	0.0702028	ENSMUSG00000032473
Aifm2	50.007	0.49877	0.27562	1.80963	0.070353	0.070353	ENSMUSG00000020085
Hdnr	1.05403	-3.11538	1.7221	-1.80905	0.0704431	0.0704431	ENSMUSG00000097910
Cxcl13	10.5452	1.16818	0.64576	1.809	0.0704511	0.0704511	ENSMUSG00000023078
Ranbp10	72.1165	-0.529471	0.292746	-1.80864	0.0705077	0.0705077	ENSMUSG00000037415
Hspa14	28.4523	-0.618214	0.34191	-1.80812	0.0705878	0.0705878	ENSMUSG00000109865
Snrpg	40.3544	0.507394	0.280772	1.80714	0.0707409	0.0707409	ENSMUSG00000057278
Cetn2	67.6691	0.4833	0.267768	1.80492	0.071087	0.071087	ENSMUSG00000031347
Tkfc	397.191	-0.410539	0.227575	-1.80398	0.071235	0.509206	ENSMUSG00000034371
Hcn3	9.87486	-1.13208	0.627737	-1.80344	0.0713197	0.0713197	ENSMUSG00000028051
Snx2	46.3526	0.538592	0.298803	1.80249	0.0714676	0.0714676	ENSMUSG00000034484
Psma2	384.979	-0.322428	0.178907	-1.80221	0.0715129	0.509711	ENSMUSG00000015671
Mcm8	2.91143	1.92804	1.06994	1.80201	0.0715445	0.0715445	ENSMUSG00000027353
Bclaf3	4.1858	1.61538	0.896449	1.80197	0.0715498	0.0715498	ENSMUSG00000044150
Rbak	10.1214	1.01777	0.564899	1.80169	0.0715939	0.0715939	ENSMUSG00000061898
Stx3	24.0255	0.686116	0.380896	1.80132	0.0716526	0.0716526	ENSMUSG00000041488
Zbed6	38.5681	-0.666264	0.369972	-1.80085	0.0717266	0.0717266	ENSMUSG00000094410
Glmn	4.7818	2.04747	1.13777	1.79954	0.0719333	0.0719333	ENSMUSG00000029276
Dag1	192.193	-0.326827	0.181639	-1.79932	0.0719674	0.510456	ENSMUSG00000039952
Ms4a4d	7.41062	1.14147	0.634636	1.79862	0.0720794	0.0720794	ENSMUSG00000024678
Spindoc	2.2437	2.56459	1.42632	1.79805	0.0721692	0.0721692	ENSMUSG00000024970
Fcho2	55.4819	0.598411	0.332956	1.79727	0.0722933	0.0722933	ENSMUSG00000041685
Slc16a5	101.347	0.479223	0.266704	1.79684	0.0723617	0.0723617	ENSMUSG00000045775
Atg2b	25.9061	-0.672804	0.37447	-1.79668	0.0723857	0.0723857	ENSMUSG00000041341
Pola2	10.6226	-1.1543	0.642784	-1.79578	0.0725302	0.0725302	ENSMUSG00000024833
Chmp2a	184.708	-0.399365	0.222423	-1.79552	0.0725709	0.510456	ENSMUSG00000033916
Clip4	2.01587	-2.53598	1.4129	-1.79488	0.0726732	0.0726732	ENSMUSG00000024059
ENSMUSG00000103502	1.19207	3.00298	1.67321	1.79474	0.0726951	0.0726951	ENSMUSG00000103502
Elavl1	67.8572	0.435136	0.242543	1.79406	0.0728041	0.0728041	ENSMUSG00000040028
Klf13	419.968	-0.328418	0.183071	-1.79393	0.0728236	0.510456	ENSMUSG00000052040
Sdhaf2	61.919	0.42396	0.236497	1.79266	0.0730266	0.0730266	ENSMUSG00000024668
Fbxo21	138.563	-0.464406	0.259077	-1.79254	0.0730463	0.510456	ENSMUSG00000032898
Acnat2	104.915	-0.710129	0.396178	-1.79245	0.0730611	0.0730611	ENSMUSG00000060317
ENSMUSG00000097375	13.3537	-0.806226	0.449805	-1.79239	0.0730707	0.0730707	ENSMUSG00000097375
Tmem203	24.2791	-0.59028	0.329358	-1.79222	0.0730982	0.0730982	ENSMUSG00000078201
Slc38a3	1892.11	-0.287137	0.16023	-1.79203	0.0731284	0.510456	ENSMUSG00000010064
Ddi2	369.561	-0.241489	0.134766	-1.79192	0.0731465	0.510456	ENSMUSG00000078515
N4bp3	3.45606	-1.7804	0.994859	-1.78961	0.0735174	0.0735174	ENSMUSG00000001053
Nqo2	221.537	-0.308067	0.172152	-1.7895	0.0735338	0.510456	ENSMUSG00000046949
Preb	72.9358	-0.500011	0.279425	-1.78943	0.0735452	0.0735452	ENSMUSG00000045302
Svbp	17.8746	0.734516	0.410561	1.78906	0.0736059	0.0736059	ENSMUSG00000028643
Fbxl20	32.138	-0.579033	0.323678	-1.78892	0.0736281	0.0736281	ENSMUSG00000020883
COX3	112.796	0.34953	0.195405	1.78875	0.0736558	0.510456	ENSMUSG00000064358
Sh3bgrl2	47.3	-0.555639	0.310702	-1.78833	0.0737223	0.0737223	ENSMUSG00000032261
Syt15	17.4392	2.64259	1.47805	1.78789	0.0737931	0.0737931	ENSMUSG00000041479
Dll4	6.76887	-1.20906	0.676433	-1.78741	0.0738718	0.0738718	ENSMUSG00000027314
Cep290	14.3598	1.05873	0.592333	1.78739	0.0738749	0.0738749	ENSMUSG00000019971
Smim35	1.96461	3.33776	1.86754	1.78725	0.0738974	0.0738974	ENSMUSG00000091996
Ubr2	155.814	-0.385283	0.215591	-1.7871	0.0739218	0.510456	ENSMUSG00000023977
Ndst1	434.1	-0.303624	0.169938	-1.78668	0.0739896	0.510456	ENSMUSG00000054008
Rnf4	71.2887	0.371591	0.208061	1.78597	0.0741037	0.0741037	ENSMUSG00000029110
Dhrs3	312.003	-0.338495	0.189592	-1.78539	0.074198	0.510456	ENSMUSG00000066026
Rbbp6	218.109	-0.289286	0.162048	-1.78518	0.0742315	0.510456	ENSMUSG00000030779
Mfn2	158.736	0.371418	0.208117	1.78466	0.0743161	0.510456	ENSMUSG00000029020
Rnaseh2b	39.8088	0.525641	0.294581	1.78437	0.0743644	0.0743644	ENSMUSG00000021932
Nol8	57.5979	0.471669	0.264456	1.78354	0.0744977	0.0744977	ENSMUSG00000021392
Mfsd4b4	2.57971	2.07268	1.163	1.78218	0.0747199	0.0747199	ENSMUSG00000096687
Asb13	32.7692	-0.627811	0.352304	-1.78201	0.0747469	0.0747469	ENSMUSG00000033781
Ldhd	70.2296	0.447402	0.251189	1.78113	0.0748907	0.0748907	ENSMUSG00000031958
Clk1	45.3792	0.578354	0.324738	1.78099	0.0749145	0.0749145	ENSMUSG00000026034
Rpl15-ps5	1.0317	3.0215	1.69662	1.7809	0.0749294	0.0749294	ENSMUSG00000108442
Slc16a13	1.31775	3.87133	2.17385	1.78086	0.0749347	0.0749347	ENSMUSG00000044367
Gatm	11.8983	-0.978495	0.549509	-1.78067	0.0749665	0.0749665	ENSMUSG00000027199
Atg101	108.004	-0.360238	0.202316	-1.78057	0.0749829	0.0749829	ENSMUSG00000037204
Psmb4	568.091	-0.251753	0.141492	-1.77928	0.0751944	0.513487	ENSMUSG00000005779
Kansl3	98.8357	-0.367452	0.20654	-1.77908	0.075226	0.075226	ENSMUSG00000010453
Mbd6	42.2554	-0.586081	0.329528	-1.77855	0.0753139	0.0753139	ENSMUSG00000025409
Zfp383	3.33786	2.13977	1.20316	1.77846	0.0753286	0.0753286	ENSMUSG00000099689
Lxn	1.63917	-2.75267	1.54846	-1.77768	0.0754565	0.0754565	ENSMUSG00000047557
Abcb6	1.05654	3.81189	2.14459	1.77744	0.0754951	0.0754951	ENSMUSG00000026198
ENSMUSG00000097890	1.21853	3.56555	2.00614	1.77731	0.0755166	0.0755166	ENSMUSG00000097890
Mir99ahg	8.5115	-1.06917	0.601658	-1.77704	0.0755617	0.0755617	ENSMUSG00000090386
Sc5d	1616.17	-0.404176	0.227471	-1.77682	0.0755974	0.513487	ENSMUSG00000032018
Crebbp	155.299	-0.322721	0.181718	-1.77595	0.0757415	0.513487	ENSMUSG00000022521
Gm4952	167.247	0.4076	0.229543	1.7757	0.0757816	0.513487	ENSMUSG00000071633
Col18a1	914.977	-0.279732	0.157544	-1.77558	0.0758014	0.513487	ENSMUSG00000001435
Fgf12	0.998932	3.07343	1.73248	1.77401	0.076062	0.076062	ENSMUSG00000022523
Trp53bp2	15.9769	0.882575	0.497605	1.77364	0.0761219	0.0761219	ENSMUSG00000026510
Slc26a6	3.06024	-1.89474	1.06884	-1.77271	0.0762768	0.0762768	ENSMUSG00000023259
Larp7	66.6323	-0.458981	0.258917	-1.7727	0.076279	0.076279	ENSMUSG00000027968
Wdr26	351.139	-0.299611	0.169096	-1.77184	0.0764213	0.514261	ENSMUSG00000038733
1810008I18Rik	334.38	-0.978514	0.55234	-1.77158	0.0764645	0.514261	ENSMUSG00000100094
Rpl3	66.3107	-0.697537	0.39378	-1.77139	0.0764965	0.0764965	ENSMUSG00000060036
Ifi30	131.875	0.464264	0.262132	1.77111	0.0765432	0.514261	ENSMUSG00000031838
Impa2	7.94291	1.54622	0.873043	1.77107	0.0765493	0.0765493	ENSMUSG00000024525
Ccdc93	14.2951	0.825161	0.466165	1.77011	0.0767096	0.0767096	ENSMUSG00000026339
Trnau1ap	37.681	0.590114	0.333429	1.76984	0.0767543	0.0767543	ENSMUSG00000028898
Abcd3	790.148	0.329845	0.186386	1.76968	0.0767798	0.514446	ENSMUSG00000028127
Map1b	2.16583	-2.21173	1.24983	-1.76963	0.0767894	0.0767894	ENSMUSG00000052727
Rnf114	109.288	0.34765	0.196592	1.76838	0.0769972	0.0769972	ENSMUSG00000006418
Nudt4	430.505	-0.248788	0.140742	-1.76769	0.0771128	0.515273	ENSMUSG00000020029
Dedd2	40.7558	-0.671218	0.379754	-1.76751	0.0771431	0.0771431	ENSMUSG00000054499
Snrnp25	9.94667	1.12669	0.637628	1.767	0.0772278	0.0772278	ENSMUSG00000040767
Ccnd1	151.082	0.658424	0.372945	1.76547	0.0774846	0.5162	ENSMUSG00000070348
Klhl7	21.8267	0.680244	0.385432	1.76489	0.0775829	0.0775829	ENSMUSG00000028986
ENSMUSG00000109279	2.11887	2.52149	1.42882	1.76474	0.0776072	0.0776072	ENSMUSG00000109279
Cdkn1a	8.26183	1.6089	0.911788	1.76456	0.0776384	0.0776384	ENSMUSG00000023067
Ccdc62	1.13943	3.60196	2.04143	1.76443	0.0776588	0.0776588	ENSMUSG00000061882
Get1	8.08498	1.15816	0.656702	1.76361	0.0777983	0.0777983	ENSMUSG00000023147
Nol10	19.9156	0.74719	0.423722	1.7634	0.0778332	0.0778332	ENSMUSG00000061458
Pdia4	209.166	-0.453434	0.257164	-1.76321	0.0778655	0.5162	ENSMUSG00000025823
Esam	53.0099	-0.439475	0.249295	-1.76287	0.0779228	0.0779228	ENSMUSG00000001946
Mvp	34.3781	0.582449	0.330435	1.76267	0.0779559	0.0779559	ENSMUSG00000030681
Irf5	18.9246	0.750931	0.426028	1.76263	0.0779623	0.0779623	ENSMUSG00000029771
Tnnc1	2.67269	2.57592	1.46163	1.76236	0.0780088	0.0780088	ENSMUSG00000091898
Cfh	901.049	0.326533	0.185316	1.76204	0.0780632	0.5162	ENSMUSG00000026365
ENSMUSG00000104315	0.890811	3.74938	2.12801	1.76192	0.0780835	0.0780835	ENSMUSG00000104315
AW112010	313.54	0.458262	0.2601	1.76187	0.0780913	0.5162	ENSMUSG00000075010
Ccdc137	25.8546	0.754349	0.428299	1.76127	0.0781931	0.0781931	ENSMUSG00000049957
ENSMUSG00000051255	57.296	-0.533572	0.30295	-1.76126	0.078195	0.078195	ENSMUSG00000051255
Zfp950	39.3676	-0.688439	0.391106	-1.76024	0.0783678	0.0783678	ENSMUSG00000074733
Cep95	11.9952	-0.937753	0.533066	-1.75917	0.0785488	0.0785488	ENSMUSG00000018372
ENSMUSG00000104030	5.85792	-1.37609	0.782311	-1.75901	0.0785757	0.0785757	ENSMUSG00000104030
Hectd2os	1.39595	-2.91687	1.65861	-1.75863	0.0786405	0.0786405	ENSMUSG00000087579
Arpin	9.54102	0.975654	0.55491	1.75822	0.0787103	0.0787103	ENSMUSG00000039043
Lmbrd2	150.051	-0.362155	0.205981	-1.7582	0.078714	0.518922	ENSMUSG00000039704
Usp19	54.6809	0.676452	0.38481	1.75789	0.0787669	0.0787669	ENSMUSG00000006676
Zfp26	13.7279	0.917939	0.522203	1.75782	0.0787779	0.0787779	ENSMUSG00000063108
Rnft1	33.4581	0.626873	0.356786	1.757	0.0789173	0.0789173	ENSMUSG00000020521
Cenpf	2.49066	2.36446	1.34664	1.75582	0.0791197	0.0791197	ENSMUSG00000026605
Phf11b	11.3496	1.12675	0.64175	1.75575	0.0791306	0.0791306	ENSMUSG00000091649
Dhx36	77.944	-0.43351	0.24697	-1.75531	0.0792057	0.0792057	ENSMUSG00000027770
Aacs	112.487	1.05085	0.598734	1.75512	0.0792381	0.0792381	ENSMUSG00000029482
Csrp3	39.9492	0.755536	0.430586	1.75467	0.0793154	0.0793154	ENSMUSG00000030470
Lipg	15.6437	0.993253	0.566371	1.75371	0.0794794	0.0794794	ENSMUSG00000053846
Fndc10	1.13202	2.95088	1.68328	1.75305	0.079593	0.079593	ENSMUSG00000074738
Hspa8	861.034	0.420157	0.239701	1.75284	0.0796302	0.520677	ENSMUSG00000015656
Ilkap	75.3144	-0.441802	0.252083	-1.7526	0.0796699	0.0796699	ENSMUSG00000026309
Lrba	37.4159	0.662505	0.378059	1.75238	0.0797077	0.0797077	ENSMUSG00000028080
Myl6	115.407	0.570888	0.325857	1.75196	0.0797812	0.520677	ENSMUSG00000090841
Chmp1b	31.7921	-0.57162	0.326299	-1.75183	0.0798038	0.0798038	ENSMUSG00000109901
Gm9895	4.41039	-1.46435	0.835921	-1.75178	0.0798122	0.0798122	ENSMUSG00000118038
Usp34	89.2161	-0.458839	0.26195	-1.75163	0.079838	0.079838	ENSMUSG00000056342
Zfp825	8.01664	-1.01522	0.579923	-1.75061	0.0800138	0.0800138	ENSMUSG00000069208
Zfp84	11.035	-1.03368	0.590506	-1.7505	0.0800318	0.0800318	ENSMUSG00000046185
Gjb1	1540.76	-0.323196	0.18465	-1.75031	0.0800642	0.520677	ENSMUSG00000047797
Baz2a	46.6872	0.652388	0.372789	1.75002	0.0801149	0.0801149	ENSMUSG00000040054
Cabcoco1	8.80796	1.08257	0.618624	1.74996	0.0801253	0.0801253	ENSMUSG00000019945
H13	271.117	-0.307537	0.175749	-1.74987	0.0801408	0.520677	ENSMUSG00000019188
Atad3a	72.5628	0.531957	0.304025	1.74972	0.0801674	0.0801674	ENSMUSG00000029036
Dnajc17	4.43607	1.40345	0.802137	1.74964	0.0801798	0.0801798	ENSMUSG00000034278
Fgfr3	46.3655	-0.463765	0.265198	-1.74875	0.0803339	0.0803339	ENSMUSG00000054252
Sec31a	219.082	-0.328344	0.187769	-1.74866	0.0803502	0.520677	ENSMUSG00000035325
Mvd	121.697	1.21326	0.693926	1.7484	0.0803944	0.520677	ENSMUSG00000006517
Agxt2	311.729	-0.331794	0.189813	-1.74801	0.0804624	0.520677	ENSMUSG00000089678
ENSMUSG00000108414	55.8368	0.786691	0.450067	1.74794	0.0804738	0.0804738	ENSMUSG00000108414
1810034E14Rik	17.0645	-0.81805	0.468018	-1.74791	0.0804804	0.0804804	ENSMUSG00000097101
Sema6a	32.2572	0.58733	0.336099	1.74749	0.0805516	0.0805516	ENSMUSG00000019647
Trap1	106.284	-0.330158	0.188965	-1.74719	0.0806037	0.0806037	ENSMUSG00000005981
Tirap	30.6804	-0.618116	0.353859	-1.74679	0.0806746	0.0806746	ENSMUSG00000032041
Il1r1	29.4906	0.738095	0.422647	1.74636	0.080748	0.080748	ENSMUSG00000026072
Gm8599	3.98847	-2.21046	1.26581	-1.74627	0.0807638	0.0807638	ENSMUSG00000102666
Scrn3	83.1211	0.392904	0.225101	1.74546	0.0809053	0.0809053	ENSMUSG00000008226
ENSMUSG00000094786	10.2888	1.30734	0.749519	1.74423	0.0811185	0.0811185	ENSMUSG00000094786
Mrpl10	47.8612	0.58218	0.333959	1.74327	0.0812866	0.0812866	ENSMUSG00000001445
Slc25a30	54.6265	0.584349	0.335238	1.74309	0.0813182	0.0813182	ENSMUSG00000022003
Mup3	1449.35	0.960182	0.550883	1.74299	0.0813356	0.524945	ENSMUSG00000066154
Adgrf1	6.62382	-1.32741	0.76181	-1.74245	0.0814301	0.0814301	ENSMUSG00000041293
Tmem17	2.89297	-2.04955	1.17635	-1.74229	0.0814573	0.0814573	ENSMUSG00000049904
Lyn	101.857	0.392802	0.225511	1.74183	0.0815378	0.0815378	ENSMUSG00000042228
Ampd2	15.5262	-0.72707	0.417737	-1.7405	0.0817713	0.0817713	ENSMUSG00000027889
Gm5148	1.19272	3.25952	1.87388	1.73945	0.0819549	0.0819549	ENSMUSG00000058174
Stoml2	85.0443	-0.397703	0.22864	-1.73942	0.0819602	0.0819602	ENSMUSG00000028455
Mybbp1a	56.4501	0.53699	0.308785	1.73904	0.0820275	0.0820275	ENSMUSG00000040463
Tcf7l2	92.583	-0.35787	0.205817	-1.73878	0.0820738	0.0820738	ENSMUSG00000024985
Kank2	123.212	-0.362674	0.208667	-1.73805	0.082202	0.528807	ENSMUSG00000032194
Abcg8	257.351	-0.417923	0.240582	-1.73713	0.082364	0.528807	ENSMUSG00000024254
2610507I01Rik	9.0838	1.13277	0.652192	1.73686	0.0824122	0.0824122	ENSMUSG00000085882
1700010I14Rik	1.36805	2.90689	1.67405	1.73644	0.082486	0.082486	ENSMUSG00000023873
Il15	8.16231	1.0735	0.618462	1.73576	0.0826055	0.0826055	ENSMUSG00000031712
Gm44851	6.33441	-1.3306	0.766625	-1.73566	0.0826242	0.0826242	ENSMUSG00000108436
Zfyve19	18.21	-0.760801	0.438878	-1.73351	0.0830048	0.0830048	ENSMUSG00000068580
Tram1	357.989	-0.241484	0.139325	-1.73324	0.0830525	0.529416	ENSMUSG00000025935
Lipa	441.842	-0.255995	0.14773	-1.73286	0.0831207	0.529416	ENSMUSG00000024781
Etnk2	803.112	0.248209	0.143248	1.73272	0.083146	0.529416	ENSMUSG00000070644
ENSMUSG00000082289	1.18709	3.14307	1.81533	1.73141	0.0833793	0.0833793	ENSMUSG00000082289
1700061I17Rik	5.63031	1.43554	0.829234	1.73117	0.0834222	0.0834222	ENSMUSG00000028009
Kcnc3	6.12918	1.28413	0.742422	1.72965	0.0836934	0.0836934	ENSMUSG00000062785
Ech1	417.684	0.30348	0.17547	1.72952	0.0837156	0.529416	ENSMUSG00000053898
Ecm1	260.339	-0.265824	0.153758	-1.72885	0.0838364	0.529416	ENSMUSG00000028108
Cltc	365.533	-0.219922	0.127215	-1.72875	0.0838537	0.529416	ENSMUSG00000047126
Wbp11	68.0248	0.390594	0.225958	1.72861	0.083879	0.083879	ENSMUSG00000030216
Il1rn	35.0406	0.859862	0.497506	1.72835	0.0839261	0.0839261	ENSMUSG00000026981
B3gat3	32.6678	-0.590902	0.34199	-1.72783	0.0840179	0.0840179	ENSMUSG00000071649
Gm9828	1.23912	-2.74382	1.59046	-1.72518	0.0844953	0.0844953	ENSMUSG00000048603
Cdc14b	83.5785	-0.404648	0.234624	-1.72466	0.0845887	0.0845887	ENSMUSG00000033102
Rbm43	8.53371	1.20964	0.701532	1.72429	0.0846563	0.0846563	ENSMUSG00000036249
Gpr12	1.12645	3.26588	1.89424	1.72411	0.0846873	0.0846873	ENSMUSG00000041468
Cyp1a1	1.07542	-3.64943	2.1169	-1.72395	0.0847161	0.0847161	ENSMUSG00000032315
Zfp11	2.67356	-2.24845	1.30457	-1.72352	0.0847947	0.0847947	ENSMUSG00000051034
Cd5l	433.143	0.406077	0.23561	1.72352	0.0847954	0.529416	ENSMUSG00000015854
Mup17	53.2246	1.91664	1.11208	1.72348	0.0848023	0.0848023	ENSMUSG00000096688
Pfkm	17.203	-0.742978	0.431102	-1.72344	0.0848095	0.0848095	ENSMUSG00000033065
Fendrr	2.12741	-2.23567	1.29726	-1.72338	0.0848198	0.0848198	ENSMUSG00000097336
ENSMUSG00000116892	1.31192	-2.75096	1.59659	-1.72302	0.0848843	0.0848843	ENSMUSG00000116892
Ptpmt1	211.158	0.394852	0.229164	1.72301	0.0848863	0.529416	ENSMUSG00000063235
Entpd5	280.066	0.250332	0.145296	1.72291	0.0849053	0.529416	ENSMUSG00000021236
ENSMUSG00000082877	1.49948	-2.73455	1.5874	-1.72266	0.0849497	0.0849497	ENSMUSG00000082877
Spcs1	212.594	0.291185	0.169048	1.7225	0.0849793	0.529416	ENSMUSG00000021917
Ddx5	439.852	0.275671	0.160047	1.72244	0.0849891	0.529416	ENSMUSG00000020719
Atp5pb	845.308	0.179073	0.103982	1.72215	0.0850424	0.529416	ENSMUSG00000000563
Acot6	9.59275	1.00904	0.586043	1.72179	0.0851067	0.0851067	ENSMUSG00000043487
Pigbos1	60.1357	0.419731	0.243788	1.7217	0.085123	0.085123	ENSMUSG00000098332
Taf10	63.4862	-0.431493	0.250722	-1.721	0.0852507	0.0852507	ENSMUSG00000043866
Eya3	31.0059	-0.619245	0.359887	-1.72067	0.0853113	0.0853113	ENSMUSG00000028886
Nek6	80.4704	-0.536074	0.311611	-1.72033	0.0853726	0.0853726	ENSMUSG00000026749
Gclc	346.554	-0.29302	0.170353	-1.72008	0.0854183	0.530413	ENSMUSG00000032350
Zfp622	78.4994	0.440447	0.256076	1.71999	0.0854347	0.0854347	ENSMUSG00000052253
Or4b12	2.4404	-3.01429	1.75337	-1.71914	0.0855892	0.0855892	ENSMUSG00000075062
Fam219a	9.9842	-0.89731	0.522175	-1.71841	0.085722	0.085722	ENSMUSG00000028439
Casp9	32.682	-0.516802	0.301025	-1.71681	0.0860142	0.0860142	ENSMUSG00000028914
Parp16	57.0716	0.597021	0.347837	1.71638	0.0860918	0.0860918	ENSMUSG00000032392
Phc1	3.89677	-1.69148	0.985744	-1.71595	0.0861719	0.0861719	ENSMUSG00000040669
Ptpn4	15.2065	0.844635	0.492533	1.71488	0.0863671	0.0863671	ENSMUSG00000026384
Cand1	71.9384	-0.420934	0.245476	-1.71476	0.0863886	0.0863886	ENSMUSG00000020114
Upp2	3288.62	0.288984	0.16854	1.71463	0.086413	0.533147	ENSMUSG00000026839
Ppp1cc	3.90972	-1.48482	0.866077	-1.71442	0.0864517	0.0864517	ENSMUSG00000004455
Mcm9	11.1885	-1.02319	0.596958	-1.714	0.0865281	0.0865281	ENSMUSG00000058298
Fam222b	49.1058	0.526101	0.306963	1.71389	0.0865493	0.0865493	ENSMUSG00000037750
Gm7027	18.2556	0.761032	0.444199	1.71327	0.0866634	0.0866634	ENSMUSG00000067121
Csgalnact1	6.18484	1.22806	0.716997	1.71278	0.0867521	0.0867521	ENSMUSG00000036356
Hhat	1.49284	-2.89296	1.68914	-1.71268	0.0867716	0.0867716	ENSMUSG00000037375
Thop1	8.44137	1.02732	0.599924	1.71241	0.0868207	0.0868207	ENSMUSG00000004929
Ddc	73.184	-0.59999	0.350595	-1.71135	0.0870172	0.0870172	ENSMUSG00000020182
Adi1	221.282	-0.232578	0.135938	-1.71092	0.0870961	0.533147	ENSMUSG00000020629
Jade1	146.548	-0.335026	0.195817	-1.71092	0.0870964	0.533147	ENSMUSG00000025764
Klf2	64.082	0.468162	0.273782	1.70998	0.087269	0.087269	ENSMUSG00000055148
Asxl1	29.5477	-0.585222	0.34228	-1.70977	0.087308	0.087308	ENSMUSG00000042548
Pdzrn3	9.81007	1.04134	0.609132	1.70955	0.08735	0.08735	ENSMUSG00000035357
Dynlrb1	189.161	0.320424	0.187471	1.70919	0.0874151	0.533147	ENSMUSG00000047459
ENSMUSG00000101517	42.6472	-0.491048	0.287548	-1.70771	0.0876904	0.0876904	ENSMUSG00000101517
ENSMUSG00000099404	2.65416	-2.047	1.19893	-1.70736	0.0877552	0.0877552	ENSMUSG00000099404
Klkb1	830.144	-0.235373	0.137858	-1.70735	0.0877567	0.533147	ENSMUSG00000109764
Pbld1	271.072	0.323215	0.189362	1.70686	0.0878473	0.533147	ENSMUSG00000112129
Vsig4	186.299	0.40657	0.23821	1.70677	0.087864	0.533147	ENSMUSG00000044206
Acaa2	2474.91	0.190975	0.111945	1.70598	0.0880114	0.533147	ENSMUSG00000036880
Supt4a	15.2783	-0.669986	0.392794	-1.7057	0.0880648	0.0880648	ENSMUSG00000020485
Ttc39a	3.22971	1.70985	1.00273	1.7052	0.0881575	0.0881575	ENSMUSG00000028555
Kars1	179.122	0.311774	0.182862	1.70496	0.088201	0.533147	ENSMUSG00000031948
Cib2	3.93238	1.58717	0.931373	1.70412	0.0883583	0.0883583	ENSMUSG00000037493
Selenot	182.484	-0.337655	0.198156	-1.70399	0.0883838	0.533147	ENSMUSG00000075700
Amy1	527.894	-0.365576	0.214673	-1.70294	0.0885795	0.533147	ENSMUSG00000074264
Gm6807	33.6093	0.662091	0.388865	1.70263	0.0886382	0.0886382	ENSMUSG00000057605
Ccar2	4.98038	1.43847	0.84497	1.70239	0.0886816	0.0886816	ENSMUSG00000033712
Tmc6	13.9507	0.871515	0.51197	1.70228	0.0887037	0.0887037	ENSMUSG00000025572
Msr1	35.7026	0.717131	0.421432	1.70165	0.0888205	0.0888205	ENSMUSG00000025044
Tor1aip1	119.472	0.371214	0.218181	1.7014	0.0888676	0.533147	ENSMUSG00000026466
Cox4i1	1270.28	0.334462	0.196678	1.70056	0.0890262	0.533147	ENSMUSG00000031818
Sp2	7.58329	-1.0763	0.633	-1.70032	0.0890717	0.0890717	ENSMUSG00000018678
Slu7	126.572	-0.340701	0.200424	-1.69989	0.0891507	0.533147	ENSMUSG00000020409
Ndufs1	285.189	0.268072	0.157741	1.69944	0.0892354	0.533147	ENSMUSG00000025968
Lrp1	549.331	-0.234973	0.138304	-1.69896	0.0893276	0.533147	ENSMUSG00000040249
Prkce	69.9935	-0.404274	0.238036	-1.69838	0.0894367	0.0894367	ENSMUSG00000045038
Strn3	111.927	0.324171	0.190917	1.69797	0.0895138	0.0895138	ENSMUSG00000020954
Srfbp1	10.877	0.914717	0.538868	1.69748	0.0896064	0.0896064	ENSMUSG00000024528
ENSMUSG00000081049	45.8091	0.466532	0.275066	1.69607	0.0898717	0.0898717	ENSMUSG00000081049
F830016B08Rik	21.9949	-0.892766	0.526444	-1.69584	0.0899161	0.0899161	ENSMUSG00000090942
Gstm3	253.792	-0.509348	0.300365	-1.69576	0.0899305	0.533153	ENSMUSG00000004038
Foxp1	139.539	-0.359461	0.212001	-1.69556	0.0899691	0.533153	ENSMUSG00000030067
Mgat2	65.9176	-0.531177	0.313334	-1.69524	0.0900295	0.0900295	ENSMUSG00000043998
ENSMUSG00000097793	2.1151	2.37209	1.40029	1.694	0.090266	0.090266	ENSMUSG00000097793
ENSMUSG00000066771	5.56972	-2.13433	1.25996	-1.69397	0.090271	0.090271	ENSMUSG00000066771
ENSMUSG00000108494	1.64263	-2.4871	1.46859	-1.69354	0.0903535	0.0903535	ENSMUSG00000108494
Pecr	1010.06	-0.246065	0.145335	-1.69309	0.0904375	0.533153	ENSMUSG00000026189
Hlcs	28.2497	0.628711	0.371427	1.69269	0.0905147	0.0905147	ENSMUSG00000040820
Gm5422	7.80023	-1.37916	0.81486	-1.69251	0.0905485	0.0905485	ENSMUSG00000039684
8430429K09Rik	4.29946	1.52255	0.899714	1.69226	0.0905966	0.0905966	ENSMUSG00000034587
Ssr1	200.102	-0.31091	0.183729	-1.69222	0.0906041	0.533153	ENSMUSG00000021427
Adamts9	0.935704	3.37983	1.99761	1.69193	0.0906586	0.0906586	ENSMUSG00000030022
Niban1	15.8987	0.775863	0.458584	1.69187	0.0906711	0.0906711	ENSMUSG00000026483
Ccdc3	4.75964	-1.39502	0.824827	-1.69129	0.0907809	0.0907809	ENSMUSG00000026676
Setd4	16.8553	-0.834317	0.493337	-1.69117	0.0908041	0.0908041	ENSMUSG00000022948
Apol7a	421.556	0.358023	0.211707	1.69112	0.0908132	0.533153	ENSMUSG00000010601
Paqr7	99.773	0.503489	0.297752	1.69097	0.0908429	0.0908429	ENSMUSG00000037348
Map7	43.3856	0.47199	0.279161	1.69075	0.090885	0.090885	ENSMUSG00000019996
Apbb1ip	17.5289	0.979272	0.579453	1.68999	0.0910289	0.0910289	ENSMUSG00000026786
Itgb2l	2.71875	2.10874	1.24792	1.68981	0.0910647	0.0910647	ENSMUSG00000000157
Mst1	416.658	-0.238358	0.141115	-1.6891	0.0911998	0.533153	ENSMUSG00000032591
Pkdcc	53.0769	0.718202	0.425386	1.68835	0.0913431	0.0913431	ENSMUSG00000024247
Ilrun	726.484	0.176715	0.104673	1.68825	0.0913628	0.533153	ENSMUSG00000056692
Plaa	64.0133	-0.40427	0.239489	-1.68805	0.0914016	0.0914016	ENSMUSG00000028577
Kbtbd8	1.6044	2.64529	1.56723	1.68787	0.0914358	0.0914358	ENSMUSG00000030031
ND6	6960.84	0.25056	0.148454	1.6878	0.0914501	0.533153	ENSMUSG00000064368
Nme4	9.11505	1.37279	0.813673	1.68715	0.0915739	0.0915739	ENSMUSG00000024177
Imp3	226.533	-0.276638	0.163973	-1.68709	0.0915853	0.533153	ENSMUSG00000032288
Serpina3n	1225.31	0.346781	0.205769	1.68529	0.0919327	0.533153	ENSMUSG00000021091
Lrrc57	16.1225	0.832509	0.494022	1.68517	0.0919564	0.0919564	ENSMUSG00000027286
Myo1b	220.678	-0.33394	0.198213	-1.68475	0.0920359	0.533153	ENSMUSG00000018417
Ptprb	164.131	-0.427348	0.253672	-1.68465	0.0920565	0.533153	ENSMUSG00000020154
Mpdz	33.4096	-0.771298	0.45796	-1.6842	0.0921423	0.0921423	ENSMUSG00000028402
Ndufv1	512.558	0.323362	0.192147	1.68289	0.092397	0.533153	ENSMUSG00000037916
Tbx3	92.6909	0.481457	0.286114	1.68274	0.0924246	0.0924246	ENSMUSG00000018604
Gskip	20.6631	-0.630836	0.375011	-1.68218	0.0925337	0.0925337	ENSMUSG00000044715
Zfp827	0.85312	3.22897	1.91982	1.68191	0.0925855	0.0925855	ENSMUSG00000071064
Batf3	3.26681	1.9053	1.13314	1.68144	0.0926783	0.0926783	ENSMUSG00000026630
Snupn	27.1114	0.509893	0.303256	1.6814	0.0926861	0.0926861	ENSMUSG00000055334
Aldh4a1	988.773	-0.244452	0.145394	-1.6813	0.0927042	0.533153	ENSMUSG00000028737
Castor1	4.17786	1.52029	0.904298	1.68118	0.0927275	0.0927275	ENSMUSG00000020424
Atl3	108.337	-0.316597	0.188371	-1.68071	0.0928193	0.0928193	ENSMUSG00000024759
Ccl6	62.991	0.507459	0.30206	1.67999	0.0929589	0.0929589	ENSMUSG00000018927
Actb	3915.17	-0.417033	0.24824	-1.67996	0.0929653	0.533153	ENSMUSG00000029580
Canx	622.58	-0.259293	0.154373	-1.67965	0.0930251	0.533153	ENSMUSG00000020368
ENSMUSG00000063623	13.4717	0.945822	0.563167	1.67947	0.0930606	0.0930606	ENSMUSG00000063623
ENSMUSG00000099773	1.20836	-3.64773	2.1735	-1.67827	0.0932939	0.0932939	ENSMUSG00000099773
Tnfrsf1a	206.989	-0.274166	0.163419	-1.67768	0.0934086	0.533153	ENSMUSG00000030341
F8a	15.6073	-0.728736	0.434399	-1.67757	0.0934303	0.0934303	ENSMUSG00000078317
Osbp	29.85	0.727063	0.433754	1.67621	0.0936971	0.0936971	ENSMUSG00000024687
Coq5	100.127	-0.386482	0.23059	-1.67606	0.0937266	0.0937266	ENSMUSG00000041733
ENSMUSG00000083326	12.2337	1.00738	0.601056	1.67602	0.0937352	0.0937352	ENSMUSG00000083326
Pold4	49.5368	0.497256	0.296712	1.67589	0.0937605	0.0937605	ENSMUSG00000024854
Mtch2	491.093	-0.206259	0.123085	-1.67574	0.0937894	0.533153	ENSMUSG00000027282
Mrpl22	38.6043	0.498771	0.297655	1.67567	0.0938037	0.0938037	ENSMUSG00000020514
Gfer	143.516	-0.361881	0.215967	-1.67563	0.0938108	0.533153	ENSMUSG00000040888
Slc40a1	320.591	0.254237	0.151741	1.67547	0.0938419	0.533153	ENSMUSG00000025993
Wnt5b	15.8023	0.727781	0.434449	1.67518	0.0938983	0.0938983	ENSMUSG00000030170
Pex7	88.4633	0.418986	0.250128	1.67509	0.0939172	0.0939172	ENSMUSG00000020003
Neu2	7.70407	1.18211	0.705732	1.67501	0.0939327	0.0939327	ENSMUSG00000079434
Serpinb6a	56.8958	0.503517	0.300615	1.67496	0.0939422	0.0939422	ENSMUSG00000060147
Xaf1	10.9251	1.42803	0.852847	1.67442	0.0940472	0.0940472	ENSMUSG00000040483
Sox18	1.15718	3.13467	1.87252	1.67404	0.0941227	0.0941227	ENSMUSG00000046470
Mug1	1607.06	0.379176	0.226673	1.67279	0.0943689	0.533153	ENSMUSG00000059908
Tent4a	22.912	0.649339	0.38826	1.67243	0.0944386	0.0944386	ENSMUSG00000034575
Agpat5	40.6419	-0.526455	0.314883	-1.67191	0.094542	0.094542	ENSMUSG00000031467
Rnf141	224.304	-0.364771	0.218199	-1.67173	0.0945767	0.533153	ENSMUSG00000030788
Zfp472	10.3124	0.890607	0.532807	1.67154	0.0946157	0.0946157	ENSMUSG00000053600
Tmed2	153.17	-0.330572	0.197816	-1.67111	0.0947006	0.533153	ENSMUSG00000029390
Slc16a10	166.452	-0.5338	0.319449	-1.671	0.0947214	0.533153	ENSMUSG00000019838
Cenpe	3.61351	1.83885	1.10053	1.67088	0.0947447	0.0947447	ENSMUSG00000045328
Acsl3	186.979	0.584939	0.350082	1.67086	0.094749	0.533153	ENSMUSG00000032883
Oasl2	10.57	1.07957	0.646202	1.67064	0.0947934	0.0947934	ENSMUSG00000029561
Mndal	55.1304	0.608236	0.364104	1.6705	0.0948207	0.0948207	ENSMUSG00000090272
Ercc4	16.1123	-0.7581	0.453829	-1.67046	0.0948293	0.0948293	ENSMUSG00000022545
Mast2	13.0044	-0.837448	0.50145	-1.67006	0.0949085	0.0949085	ENSMUSG00000003810
Slc25a53	3.64911	1.60324	0.960938	1.66841	0.0952335	0.0952335	ENSMUSG00000044348
Hes1	55.8554	-0.482992	0.289551	-1.66807	0.0953017	0.0953017	ENSMUSG00000022528
Fam13a	63.3979	-0.602329	0.36117	-1.66771	0.0953726	0.0953726	ENSMUSG00000037709
Fam174a	36.3243	0.556295	0.333628	1.66741	0.0954329	0.0954329	ENSMUSG00000051185
Timm44	76.073	0.397439	0.238366	1.66735	0.0954449	0.0954449	ENSMUSG00000002949
ENSMUSG00000044068	79.7136	-0.396488	0.237961	-1.66619	0.0956761	0.0956761	ENSMUSG00000044068
Pla2g7	20.0006	0.773409	0.464197	1.66612	0.0956892	0.0956892	ENSMUSG00000023913
Pex11a	319.056	0.320762	0.192541	1.66594	0.0957251	0.537416	ENSMUSG00000030545
Castor2	3.43777	1.74593	1.04816	1.66572	0.0957698	0.0957698	ENSMUSG00000015944
Vrk3	39.9648	0.448304	0.269199	1.66532	0.0958486	0.0958486	ENSMUSG00000002205
Stom	15.1617	-0.852183	0.51174	-1.66527	0.0958595	0.0958595	ENSMUSG00000026880
Dhps	7.61448	-1.3255	0.796335	-1.66449	0.0960136	0.0960136	ENSMUSG00000060038
Nefh	0.922308	-3.13921	1.88599	-1.66449	0.0960142	0.0960142	ENSMUSG00000020396
Sgta	200.205	-0.265361	0.159502	-1.66368	0.0961758	0.538716	ENSMUSG00000004937
Gtpbp1	44.5462	0.505468	0.303912	1.66321	0.0962713	0.0962713	ENSMUSG00000042535
Tmem263	26.2145	-0.667962	0.401795	-1.66244	0.0964239	0.0964239	ENSMUSG00000060935
E130102H24Rik	2.41435	-2.67985	1.61288	-1.66153	0.0966072	0.0966072	ENSMUSG00000086782
Rcan1	44.5617	0.530983	0.319579	1.66151	0.0966115	0.0966115	ENSMUSG00000022951
Timm17a	102.989	0.344539	0.2074	1.66123	0.0966672	0.0966672	ENSMUSG00000062580
Tor1b	169.496	0.31547	0.189903	1.66121	0.0966711	0.538891	ENSMUSG00000026848
Vdac3	48.2893	-0.535016	0.322179	-1.66062	0.0967899	0.0967899	ENSMUSG00000008892
Slc17a5	36.7507	0.604718	0.364188	1.66046	0.0968228	0.0968228	ENSMUSG00000049624
Saraf	424.178	-0.279495	0.168395	-1.65975	0.096964	0.538891	ENSMUSG00000031532
ENSMUSG00000086533	3.439	1.52927	0.921388	1.65975	0.0969649	0.0969649	ENSMUSG00000086533
Oas2	1.25624	3.55854	2.14426	1.65957	0.0970016	0.0970016	ENSMUSG00000032690
Ncor1	525.75	-0.207381	0.124977	-1.65936	0.0970432	0.538891	ENSMUSG00000018501
Ptprc	35.4873	0.663487	0.399896	1.65915	0.0970861	0.0970861	ENSMUSG00000026395
Adrm1	31.7828	-0.571727	0.344687	-1.65869	0.097179	0.097179	ENSMUSG00000039041
Smim22	99.9398	0.464659	0.280153	1.65859	0.0971984	0.0971984	ENSMUSG00000096215
D630039A03Rik	33.6542	0.569171	0.343174	1.65855	0.0972072	0.0972072	ENSMUSG00000052117
Arhgef3	37.5131	0.534274	0.322205	1.65818	0.0972817	0.0972817	ENSMUSG00000021895
Ifit3b	20.7473	0.770168	0.464534	1.65794	0.0973302	0.0973302	ENSMUSG00000062488
Ugt2b35	183.993	0.468785	0.282839	1.65743	0.0974331	0.538891	ENSMUSG00000035811
Rsl1d1	230.066	0.279888	0.168894	1.65718	0.097483	0.538891	ENSMUSG00000005846
Ctnna1	151.377	-0.266822	0.161028	-1.65699	0.0975219	0.538891	ENSMUSG00000037815
Cage1	0.914284	3.33999	2.01607	1.65668	0.0975836	0.0975836	ENSMUSG00000044566
Abhd6	111.411	0.466961	0.281897	1.6565	0.0976213	0.0976213	ENSMUSG00000025277
Eif4a2	87.8503	0.643054	0.388275	1.65618	0.097685	0.097685	ENSMUSG00000022884
Mroh1	11.6772	-0.809421	0.488743	-1.65613	0.0976956	0.0976956	ENSMUSG00000022558
Mcm6	10.7804	1.07869	0.651423	1.65589	0.0977437	0.0977437	ENSMUSG00000026355
Mastl	2.11686	2.31881	1.40041	1.65581	0.0977598	0.0977598	ENSMUSG00000026779
Zfp647	1.53915	-2.77483	1.6763	-1.65533	0.0978576	0.0978576	ENSMUSG00000054967
Gm4841	7.60212	1.52682	0.92263	1.65486	0.0979531	0.0979531	ENSMUSG00000068606
Camk1	11.6625	0.881034	0.532451	1.65467	0.0979905	0.0979905	ENSMUSG00000030272
Fam20c	76.2816	-0.434045	0.262345	-1.65448	0.0980296	0.0980296	ENSMUSG00000025854
Muc1	1.4888	3.41017	2.06192	1.65388	0.0981516	0.0981516	ENSMUSG00000042784
Fgg	6534.19	-0.238652	0.144303	-1.65383	0.0981625	0.539001	ENSMUSG00000033860
ENSMUSG00000110841	475.318	0.288006	0.174209	1.65322	0.0982864	0.539001	ENSMUSG00000110841
Pm20d1	148.678	-0.333385	0.20166	-1.6532	0.0982895	0.539001	ENSMUSG00000042251
Ppfibp1	38.953	-0.63622	0.384998	-1.65253	0.0984272	0.0984272	ENSMUSG00000016487
Strap	169.87	0.303687	0.183781	1.65244	0.0984447	0.539001	ENSMUSG00000030224
Bdnf	3.79939	-1.63641	0.990763	-1.65167	0.0986023	0.0986023	ENSMUSG00000048482
Puf60	166.684	-0.344551	0.20863	-1.65149	0.0986378	0.539001	ENSMUSG00000002524
Sertad2	72.2437	-0.399451	0.241929	-1.65111	0.0987168	0.0987168	ENSMUSG00000049800
Cd53	22.9089	0.809324	0.490345	1.65052	0.0988366	0.0988366	ENSMUSG00000040747
Matr3	92.5581	0.408328	0.247399	1.65048	0.0988447	0.0988447	ENSMUSG00000037236
Pigp	30.7369	0.55136	0.334067	1.65044	0.0988521	0.0988521	ENSMUSG00000022940
Kdm7a	64.8468	-0.412139	0.249721	-1.6504	0.0988621	0.0988621	ENSMUSG00000042599
Usp31	6.96923	1.13516	0.687939	1.65009	0.0989254	0.0989254	ENSMUSG00000063317
Dpm1	42.0086	0.538485	0.32648	1.64937	0.0990727	0.0990727	ENSMUSG00000078919
Med20	24.8578	0.569322	0.345196	1.64927	0.0990919	0.0990919	ENSMUSG00000092558
Ighd	2.1801	2.23171	1.35344	1.64892	0.0991642	0.0991642	ENSMUSG00000104213
Trim34a	2.57613	1.71652	1.04163	1.64792	0.0993684	0.0993684	ENSMUSG00000056144
Invs	13.4405	0.983356	0.59683	1.64763	0.0994285	0.0994285	ENSMUSG00000028344
ENSMUSG00000103597	2.97374	-1.90766	1.15791	-1.64751	0.0994542	0.0994542	ENSMUSG00000103597
Slc12a7	69.8333	0.392213	0.238108	1.64721	0.0995156	0.0995156	ENSMUSG00000017756
Usp39	27.2064	0.54145	0.328718	1.64716	0.0995253	0.0995253	ENSMUSG00000056305
Gtpbp3	13.1942	0.827107	0.502143	1.64715	0.0995264	0.0995264	ENSMUSG00000007610
1110019D14Rik	4.09885	1.73591	1.05416	1.64672	0.0996153	0.0996153	ENSMUSG00000097616
Serp1	525.061	-0.299893	0.182214	-1.64583	0.0997983	0.544133	ENSMUSG00000027808
Ttll3	1.44377	3.28584	1.99692	1.64546	0.0998753	0.0998753	ENSMUSG00000030276
Sytl5	1.12382	2.73878	1.66456	1.64534	0.0998993	0.0998993	ENSMUSG00000054453
Ids	42.5105	-0.556544	0.338391	-1.64468	0.100036	0.100036	ENSMUSG00000035847
Hspb1	10.946	-0.936014	0.569198	-1.64444	0.100085	0.100085	ENSMUSG00000004951
Abhd17c	258.344	-0.337381	0.205197	-1.64418	0.100139	0.544783	ENSMUSG00000038459
Nat8f1	572.522	-0.235674	0.143433	-1.64309	0.100363	0.544798	ENSMUSG00000057103
G6pdx	6.21262	-1.34713	0.820195	-1.64245	0.100496	0.100496	ENSMUSG00000031400
Gpr155	39.7447	0.536618	0.326785	1.64211	0.100567	0.100567	ENSMUSG00000041762
Dscaml1	0.965963	3.42988	2.08886	1.64198	0.100593	0.100593	ENSMUSG00000032087
ENSMUSG00000118642	35.5389	-0.707803	0.431101	-1.64185	0.100621	0.100621	ENSMUSG00000118642
Il2rg	13.4211	1.01262	0.616911	1.64144	0.100706	0.100706	ENSMUSG00000031304
Aff4	84.3087	-0.44404	0.27054	-1.64131	0.100733	0.100733	ENSMUSG00000049470
Idh3b	394.552	0.228223	0.139081	1.64094	0.100811	0.546021	ENSMUSG00000027406
Plek	12.3069	1.00903	0.61496	1.64081	0.100836	0.100836	ENSMUSG00000020120
Copg1	61.6713	-0.444846	0.271144	-1.64063	0.100875	0.100875	ENSMUSG00000030058
Gm35135	4.26624	1.37826	0.840105	1.64058	0.100885	0.100885	ENSMUSG00000111982
Zdhhc8	13.2183	0.782746	0.477124	1.64055	0.100891	0.100891	ENSMUSG00000060166
Eftud2	30.2166	0.573093	0.349475	1.63987	0.101033	0.101033	ENSMUSG00000020929
Nup98	7.07757	1.13351	0.691314	1.63965	0.101079	0.101079	ENSMUSG00000063550
Ppp2cb	13.6559	1.07714	0.657043	1.63937	0.101135	0.101135	ENSMUSG00000009630
Ralb	26.2547	-0.568862	0.347189	-1.63848	0.101322	0.101322	ENSMUSG00000004451
Map3k8	2.26283	2.06919	1.26315	1.63811	0.101398	0.101398	ENSMUSG00000024235
Bhmt2	303.938	-0.280764	0.171482	-1.63728	0.101572	0.548937	ENSMUSG00000042118
Hemk1	27.1292	0.588966	0.359745	1.63717	0.101594	0.101594	ENSMUSG00000032579
Fbln5	6.77358	1.24892	0.762944	1.63697	0.101637	0.101637	ENSMUSG00000021186
Slc35c1	36.4104	-0.494753	0.302256	-1.63687	0.101658	0.101658	ENSMUSG00000049922
Rps29	6.01296	1.45035	0.886183	1.63663	0.101709	0.101709	ENSMUSG00000034892
Tmem98	36.156	-0.49911	0.304989	-1.63649	0.101738	0.101738	ENSMUSG00000035413
Tbc1d13	40.8965	-0.424998	0.259722	-1.63636	0.101764	0.101764	ENSMUSG00000039678
Fbxo36	7.54953	1.14424	0.699323	1.63621	0.101795	0.101795	ENSMUSG00000073633
C2cd4d	6.58574	1.46663	0.896587	1.63579	0.101883	0.101883	ENSMUSG00000091648
COX1	3569.46	0.19847	0.121331	1.63578	0.101886	0.549426	ENSMUSG00000064351
Rsad2	59.0692	0.684732	0.418659	1.63554	0.101937	0.101937	ENSMUSG00000020641
Ears2	22.5564	-0.66014	0.403873	-1.63452	0.102149	0.102149	ENSMUSG00000030871
ENSMUSG00000102556	1.6143	3.07599	1.88209	1.63435	0.102185	0.102185	ENSMUSG00000102556
Atl2	200.604	0.450794	0.275829	1.63432	0.102191	0.549864	ENSMUSG00000059811
Efemp2	5.14825	1.28611	0.787139	1.63391	0.102278	0.102278	ENSMUSG00000024909
Ormdl3	106.995	0.382857	0.234327	1.63386	0.102289	0.102289	ENSMUSG00000038150
Gapdh	3.85891	1.52902	0.935853	1.63382	0.102296	0.102296	ENSMUSG00000057666
Abhd11	10.7948	-0.885613	0.542333	-1.63297	0.102476	0.102476	ENSMUSG00000040532
Lrrc8c	12.2803	-0.782943	0.479467	-1.63294	0.102481	0.102481	ENSMUSG00000054720
Dtnbp1	90.8441	-0.403499	0.247171	-1.63247	0.102581	0.102581	ENSMUSG00000057531
Zfp14	1.43299	-2.95187	1.80853	-1.63219	0.102639	0.102639	ENSMUSG00000053985
Taf11	31.4467	-0.497256	0.30467	-1.63211	0.102655	0.102655	ENSMUSG00000024218
Zbed5	7.14075	1.13057	0.692843	1.63178	0.102726	0.102726	ENSMUSG00000034173
Anxa9	1.35039	2.70149	1.65604	1.6313	0.102827	0.102827	ENSMUSG00000015702
Otud3	6.92783	-1.09581	0.671746	-1.63129	0.102829	0.102829	ENSMUSG00000041161
C87436	8.92584	-0.939225	0.57587	-1.63097	0.102898	0.102898	ENSMUSG00000046679
Crtc3	20.8404	-0.684284	0.419623	-1.63071	0.102951	0.102951	ENSMUSG00000030527
ENSMUSG00000095041	79.8808	-0.375468	0.230314	-1.63024	0.10305	0.10305	ENSMUSG00000095041
Cep15	51.5952	0.443723	0.27223	1.62995	0.103112	0.103112	ENSMUSG00000033111
Sec14l4	749.113	-0.315345	0.193479	-1.62987	0.103129	0.553635	ENSMUSG00000019368
Ubac1	61.4062	0.377079	0.231573	1.62834	0.103454	0.103454	ENSMUSG00000036352
Ppip5k2	99.0458	-0.362274	0.222636	-1.6272	0.103694	0.103694	ENSMUSG00000040648
Necab1	63.4399	-0.368381	0.22647	-1.62662	0.103818	0.103818	ENSMUSG00000040536
Nrp1	283.21	0.292293	0.179695	1.6266	0.103822	0.553635	ENSMUSG00000025810
Piga	7.84316	-1.00782	0.619659	-1.62642	0.103861	0.103861	ENSMUSG00000031381
Fga	6494.09	-0.212039	0.130386	-1.62625	0.103897	0.553635	ENSMUSG00000028001
Cdh2	100.676	-0.387779	0.238452	-1.62623	0.1039	0.1039	ENSMUSG00000024304
Elmod2	22.4064	0.606494	0.372963	1.62615	0.103917	0.103917	ENSMUSG00000035151
ENSMUSG00000084050	6.04088	1.24813	0.767533	1.62615	0.103917	0.103917	ENSMUSG00000084050
Acat2	272.771	-0.476915	0.293301	-1.62603	0.103944	0.553635	ENSMUSG00000023832
Tubb5	235.316	-0.359587	0.221191	-1.62568	0.104018	0.553635	ENSMUSG00000001525
Ptpn6	56.6812	0.56973	0.350476	1.62559	0.104037	0.104037	ENSMUSG00000004266
Rasgrp2	72.5367	0.383964	0.236214	1.62549	0.104058	0.104058	ENSMUSG00000032946
Mkx	2.17903	2.20488	1.35741	1.62433	0.104305	0.104305	ENSMUSG00000061013
Arb2a	36.9898	-0.559228	0.344393	-1.62381	0.104417	0.104417	ENSMUSG00000064138
ND5	4532.41	0.24731	0.152313	1.6237	0.10444	0.554404	ENSMUSG00000064367
Uvrag	51.572	-0.559138	0.344464	-1.62321	0.104544	0.104544	ENSMUSG00000035354
Trf	27977.2	-0.221373	0.136407	-1.62289	0.104613	0.554404	ENSMUSG00000032554
Uck1	22.8788	0.611454	0.376806	1.62273	0.104647	0.104647	ENSMUSG00000002550
Rxylt1	50.1059	0.510177	0.314444	1.62248	0.104702	0.104702	ENSMUSG00000034620
Gm5431	2.81909	2.37594	1.46449	1.62237	0.104725	0.104725	ENSMUSG00000058163
Mapkbp1	6.1155	-1.10131	0.678977	-1.62202	0.104799	0.104799	ENSMUSG00000033902
Acp3	14.057	-0.84292	0.519978	-1.62107	0.105003	0.105003	ENSMUSG00000032561
Slc39a10	3.75171	-1.67492	1.03353	-1.62059	0.105106	0.105106	ENSMUSG00000025986
Nf2	39.491	0.456918	0.281953	1.62055	0.105115	0.105115	ENSMUSG00000009073
S2bpcox16	0.945662	3.88233	2.39663	1.61991	0.105252	0.105252	ENSMUSG00000021139
Efnb2	6.60373	1.06181	0.65554	1.61975	0.105285	0.105285	ENSMUSG00000001300
Polr2a	43.6766	-0.462798	0.285756	-1.61955	0.105328	0.105328	ENSMUSG00000005198
Triobp	42.5499	-0.598753	0.369848	-1.61892	0.105465	0.105465	ENSMUSG00000033088
Mknk1	20.2347	0.62212	0.384508	1.61796	0.105671	0.105671	ENSMUSG00000028708
H2-T24	2.88123	-1.78115	1.10108	-1.61764	0.105739	0.105739	ENSMUSG00000053835
Ndufa1	366.371	0.212154	0.131196	1.61708	0.105862	0.559814	ENSMUSG00000016427
Pcnp	42.2181	-0.491461	0.303979	-1.61676	0.10593	0.10593	ENSMUSG00000071533
Plagl2	2.13314	-2.42655	1.50093	-1.6167	0.105942	0.105942	ENSMUSG00000051413
Atp2b2	1.76848	-2.52875	1.56426	-1.61658	0.105969	0.105969	ENSMUSG00000030302
Ppfia1	54.1715	0.477061	0.295353	1.61522	0.106263	0.106263	ENSMUSG00000037519
AI182371	1059.11	-0.295681	0.183275	-1.61331	0.106676	0.562312	ENSMUSG00000035875
Calml4	3.61006	-1.75195	1.08596	-1.61328	0.106684	0.106684	ENSMUSG00000032246
Zfp626	10.031	-0.888141	0.550567	-1.61314	0.106715	0.106715	ENSMUSG00000030604
ENSMUSG00000107610	2.37261	-1.87279	1.16106	-1.613	0.106744	0.106744	ENSMUSG00000107610
Plcb3	10.4494	-0.819535	0.508309	-1.61228	0.106901	0.106901	ENSMUSG00000024960
ENSMUSG00000047965	1.1087	-2.7827	1.7264	-1.61185	0.106994	0.106994	ENSMUSG00000047965
Atp2b1	188.383	-0.266296	0.165217	-1.61179	0.107007	0.562312	ENSMUSG00000019943
Cmbl	380.709	0.283981	0.176196	1.61173	0.10702	0.562312	ENSMUSG00000022235
ENSMUSG00000081700	25.3852	-0.622462	0.386593	-1.61012	0.107371	0.107371	ENSMUSG00000081700
ENSMUSG00000116993	27.0402	0.779621	0.484463	1.60925	0.107562	0.107562	ENSMUSG00000116993
St3gal1	150.895	-0.302395	0.187938	-1.60902	0.107613	0.563666	ENSMUSG00000013846
Pcyt2	381.12	-0.276399	0.171841	-1.60845	0.107736	0.563666	ENSMUSG00000025137
Plekhf2	34.5545	-0.555421	0.345507	-1.60755	0.107933	0.107933	ENSMUSG00000049969
ENSMUSG00000097636	17.9956	-0.836244	0.520326	-1.60715	0.108021	0.108021	ENSMUSG00000097636
Rbbp9	24.6969	0.759119	0.472355	1.6071	0.108033	0.108033	ENSMUSG00000027428
Mtcl2	3.02325	1.81243	1.12846	1.60611	0.108251	0.108251	ENSMUSG00000055485
Gm4948	7.15264	-1.03521	0.644749	-1.6056	0.108362	0.108362	ENSMUSG00000117257
Tecr	624.554	-0.196422	0.122364	-1.60522	0.108446	0.565806	ENSMUSG00000031708
Gm10642	16.2088	-0.918686	0.572465	-1.60479	0.10854	0.10854	ENSMUSG00000074213
Esr1	120.195	0.415929	0.259272	1.60422	0.108666	0.565806	ENSMUSG00000019768
Fam20a	30.1464	-0.5835	0.363841	-1.60373	0.108774	0.108774	ENSMUSG00000020614
Cbx5	105.36	-0.327886	0.204511	-1.60327	0.108875	0.108875	ENSMUSG00000009575
Atp6v1a	191.044	-0.288064	0.179677	-1.60323	0.108883	0.565806	ENSMUSG00000052459
Cdc42bpb	20.2147	0.842248	0.525391	1.60309	0.108916	0.108916	ENSMUSG00000021279
Parn	45.4285	0.433481	0.27044	1.60287	0.108963	0.108963	ENSMUSG00000022685
Rgl3	21.3007	0.65029	0.405831	1.60236	0.109075	0.109075	ENSMUSG00000040146
ENSMUSG00000100975	11.53	-0.878142	0.548071	-1.60224	0.109102	0.109102	ENSMUSG00000100975
Dync1h1	145.264	-0.37947	0.236865	-1.60206	0.109143	0.565806	ENSMUSG00000018707
Cyp2c55	5.3769	1.48387	0.926247	1.60202	0.109151	0.109151	ENSMUSG00000025002
Cerkl	4.87504	1.40732	0.878543	1.60187	0.109184	0.109184	ENSMUSG00000075256
Tceanc	5.75208	-1.20186	0.75046	-1.6015	0.109267	0.109267	ENSMUSG00000051224
1700028J19Rik	0.97738	3.57826	2.23444	1.60142	0.109285	0.109285	ENSMUSG00000038782
Emp2	82.8071	-0.388985	0.242981	-1.60089	0.109402	0.109402	ENSMUSG00000022505
Mad2l1bp	20.8962	-0.581257	0.36313	-1.60068	0.109447	0.109447	ENSMUSG00000034509
Cldn2	120.486	-0.35188	0.219836	-1.60065	0.109454	0.565806	ENSMUSG00000047230
Capsl	1.08143	-3.06247	1.91334	-1.60059	0.109467	0.109467	ENSMUSG00000039676
Skp1	451.674	0.207585	0.129776	1.59956	0.109697	0.565806	ENSMUSG00000036309
Mapk15	5.91851	-1.37836	0.861777	-1.59944	0.109722	0.109722	ENSMUSG00000063704
Ipo13	11.6181	0.795972	0.497661	1.59943	0.109726	0.109726	ENSMUSG00000033365
Psme4	235.855	-0.278634	0.174223	-1.59929	0.109756	0.565806	ENSMUSG00000040850
H4c4	1.22343	-2.54176	1.58937	-1.59923	0.10977	0.10977	ENSMUSG00000061482
ENSMUSG00000090936	0.854578	3.82949	2.39511	1.59888	0.109848	0.109848	ENSMUSG00000090936
Lmna	81.0649	-0.410791	0.256983	-1.59851	0.109929	0.109929	ENSMUSG00000028063
Nol12	22.007	0.674912	0.422252	1.59836	0.109963	0.109963	ENSMUSG00000033099
Fbxo32	14.6424	-0.961202	0.601382	-1.59832	0.109971	0.109971	ENSMUSG00000022358
Tspan6	1.87763	2.09821	1.31315	1.59784	0.110079	0.110079	ENSMUSG00000067377
Gm12183	4.14056	2.1087	1.31992	1.59759	0.110133	0.110133	ENSMUSG00000082454
Klhl3	30.6564	-0.53713	0.33626	-1.59736	0.110185	0.110185	ENSMUSG00000014164
Dpp3	99.08	-0.348975	0.218578	-1.59657	0.110362	0.110362	ENSMUSG00000063904
Xdh	176.415	-0.334859	0.209738	-1.59656	0.110363	0.565863	ENSMUSG00000024066
Tor1a	88.8405	0.472536	0.295981	1.59651	0.110375	0.110375	ENSMUSG00000026849
Mir5136	10.5931	0.899148	0.563448	1.5958	0.110534	0.110534	ENSMUSG00000093314
Mme	142.024	0.417556	0.261678	1.59569	0.110558	0.565863	ENSMUSG00000027820
Gm11964	6.37537	-1.0969	0.687712	-1.595	0.110712	0.110712	ENSMUSG00000081021
Tm6sf2	231.831	-0.280433	0.175839	-1.59483	0.11075	0.565863	ENSMUSG00000036151
Gna11	146.711	0.262965	0.164917	1.59453	0.110817	0.565863	ENSMUSG00000034781
Gm2682	1.15	3.25502	2.04148	1.59444	0.110838	0.110838	ENSMUSG00000115681
Kitl	7.82351	0.994903	0.623996	1.59441	0.110845	0.110845	ENSMUSG00000019966
ENSMUSG00000103085	2.30326	-2.37266	1.48819	-1.59433	0.110862	0.110862	ENSMUSG00000103085
ENSMUSG00000102687	2.76188	-1.8225	1.14332	-1.59404	0.110927	0.110927	ENSMUSG00000102687
Gm4963	4.06441	-1.69163	1.06123	-1.59403	0.11093	0.11093	ENSMUSG00000063739
Myg1	59.49	0.393542	0.246924	1.59378	0.110985	0.110985	ENSMUSG00000001285
Rflnb	4.18637	1.57965	0.991148	1.59376	0.110991	0.110991	ENSMUSG00000020846
Ncf1	20.5127	0.790806	0.496487	1.5928	0.111205	0.111205	ENSMUSG00000015950
Agps	15.2759	0.789563	0.495734	1.59272	0.111224	0.111224	ENSMUSG00000042410
ENSMUSG00000103933	1.67094	2.41724	1.51843	1.59193	0.111401	0.111401	ENSMUSG00000103933
Ap1b1	91.4512	0.381616	0.239755	1.59169	0.111453	0.111453	ENSMUSG00000009090
Acvr2a	11.0674	0.833318	0.523543	1.59169	0.111454	0.111454	ENSMUSG00000052155
ENSMUSG00000104020	0.692691	-3.08131	1.93622	-1.59141	0.111518	0.111518	ENSMUSG00000104020
ENSMUSG00000087201	0.847362	-3.2738	2.05775	-1.59096	0.111618	0.111618	ENSMUSG00000087201
Foxn3	327.396	-0.250354	0.157363	-1.59093	0.111625	0.565863	ENSMUSG00000033713
Il17rb	22.4891	0.679006	0.426874	1.59065	0.111688	0.111688	ENSMUSG00000015966
Foxp2	17.7441	0.686193	0.431399	1.59062	0.111695	0.111695	ENSMUSG00000029563
Afg3l1	152.532	-0.319472	0.200861	-1.59051	0.111719	0.565863	ENSMUSG00000031967
Gm5406	0.76241	3.53916	2.2256	1.59021	0.111788	0.111788	ENSMUSG00000080715
Ddx24	240.172	0.332268	0.208947	1.5902	0.11179	0.565863	ENSMUSG00000041645
Susd4	5.06849	1.13237	0.712221	1.58992	0.111853	0.111853	ENSMUSG00000038576
Ift20	541.798	-0.273907	0.172322	-1.5895	0.111947	0.565863	ENSMUSG00000001105
Gm5511	1.26623	2.71576	1.70888	1.58921	0.112013	0.112013	ENSMUSG00000100615
Slc5a3	9.09784	-1.15932	0.729563	-1.58906	0.112047	0.112047	ENSMUSG00000089774
Cited4	1.63044	-2.51894	1.58518	-1.58905	0.112049	0.112049	ENSMUSG00000070803
Ccs	470.273	0.253855	0.159764	1.58894	0.112075	0.565863	ENSMUSG00000034108
Gm15772	52.2724	-0.397938	0.250513	-1.58849	0.112176	0.112176	ENSMUSG00000062353
Csnk1g2	159.638	0.268148	0.168857	1.58802	0.112282	0.565863	ENSMUSG00000003345
Atf4	364.216	0.280169	0.176434	1.58795	0.112298	0.565863	ENSMUSG00000042406
Gpd2	111.181	-0.460223	0.289928	-1.58737	0.112429	0.112429	ENSMUSG00000026827
H2-T22	42.1562	0.562984	0.354695	1.58723	0.11246	0.11246	ENSMUSG00000056116
Spi1	15.8607	0.781578	0.492551	1.5868	0.112558	0.112558	ENSMUSG00000002111
Ccp110	3.36801	1.43036	0.901432	1.58677	0.112565	0.112565	ENSMUSG00000033904
Dcaf13	81.3293	-0.344879	0.217365	-1.58664	0.112595	0.112595	ENSMUSG00000022300
P2ry1	45.5161	0.550149	0.346863	1.58607	0.112723	0.112723	ENSMUSG00000027765
ENSMUSG00000115388	18.5872	-0.746404	0.470656	-1.58588	0.112767	0.112767	ENSMUSG00000115388
Lsm10	43.4925	0.453991	0.286277	1.58585	0.112774	0.112774	ENSMUSG00000050188
Clint1	92.1053	0.366841	0.231486	1.58472	0.113029	0.113029	ENSMUSG00000006169
Slc8a3	2.78175	-2.44174	1.54089	-1.58463	0.11305	0.11305	ENSMUSG00000079055
Lepr	10.8105	1.03159	0.651369	1.58372	0.113257	0.113257	ENSMUSG00000057722
Yap1	97.6432	-0.337843	0.213341	-1.58358	0.113289	0.113289	ENSMUSG00000053110
Czib	41.1292	0.440725	0.278347	1.58337	0.113338	0.113338	ENSMUSG00000028608
Gm8605	0.799137	3.32906	2.10284	1.58312	0.113393	0.113393	ENSMUSG00000113400
Wnk1	183.444	-0.277441	0.17527	-1.58294	0.113436	0.569202	ENSMUSG00000045962
Tpmt	91.455	0.425333	0.268797	1.58236	0.113568	0.113568	ENSMUSG00000021376
Trmt61a	10.1564	0.841691	0.532098	1.58184	0.113687	0.113687	ENSMUSG00000060950
Slc25a47	1136.87	0.313868	0.198422	1.58182	0.113691	0.569202	ENSMUSG00000048856
Fgf9	1.7301	2.47147	1.56347	1.58076	0.113934	0.113934	ENSMUSG00000021974
Ric3	3.06454	-1.78381	1.12853	-1.58065	0.113958	0.113958	ENSMUSG00000048330
Srgap3	8.91082	-1.3673	0.865095	-1.58052	0.113988	0.113988	ENSMUSG00000030257
ENSMUSG00000091410	0.849196	3.30405	2.09173	1.57958	0.114204	0.114204	ENSMUSG00000091410
Reep3	248.524	-0.276966	0.175394	-1.57911	0.114312	0.569202	ENSMUSG00000019873
D3Ertd751e	24.0588	0.64607	0.409289	1.57852	0.114447	0.114447	ENSMUSG00000025766
Arf6	96.2018	0.425831	0.269769	1.5785	0.11445	0.11445	ENSMUSG00000044147
Trappc2l	62.9958	-0.364512	0.230958	-1.57826	0.114506	0.114506	ENSMUSG00000015013
Rnf125	289.186	-0.386151	0.244704	-1.57803	0.114558	0.569202	ENSMUSG00000033107
ENSMUSG00000108808	1.09445	-3.21464	2.03713	-1.57802	0.11456	0.11456	ENSMUSG00000108808
Dnaja2	356.08	0.240024	0.152171	1.57733	0.11472	0.569202	ENSMUSG00000031701
Mrpl12	426.754	0.282981	0.179406	1.57733	0.11472	0.569202	ENSMUSG00000039640
Rbp1	251.666	0.783555	0.496882	1.57694	0.114808	0.569202	ENSMUSG00000046402
Stmp1	601.324	0.359878	0.228215	1.57693	0.114813	0.569202	ENSMUSG00000073155
Nop56	31.4741	0.551537	0.349881	1.57636	0.114943	0.114943	ENSMUSG00000027405
Exoc1	11.3003	0.781962	0.496371	1.57536	0.115174	0.115174	ENSMUSG00000036435
Gamt	1009.07	0.292278	0.18554	1.57528	0.115192	0.569239	ENSMUSG00000020150
ENSMUSG00000107035	0.953472	3.05387	1.93867	1.57524	0.115202	0.115202	ENSMUSG00000107035
Cnot8	71.8099	0.363609	0.230894	1.57479	0.115305	0.115305	ENSMUSG00000020515
Cenpx	116.779	0.362873	0.230545	1.57398	0.115492	0.569239	ENSMUSG00000025144
Clec7a	40.4329	0.659006	0.418689	1.57397	0.115494	0.115494	ENSMUSG00000079293
Mettl8	22.4156	0.590871	0.375486	1.57362	0.115576	0.115576	ENSMUSG00000041975
Memo1	24.7379	-0.570717	0.362705	-1.5735	0.115603	0.115603	ENSMUSG00000058704
Prkca	25.1496	-0.621213	0.394833	-1.57336	0.115636	0.115636	ENSMUSG00000050965
Cadm1	156.457	-0.327436	0.208171	-1.57292	0.115738	0.569239	ENSMUSG00000032076
Qpct	18.5262	0.671425	0.42697	1.57253	0.115827	0.115827	ENSMUSG00000024084
Fam47e	87.6177	0.541105	0.344112	1.57247	0.115842	0.115842	ENSMUSG00000057068
ENSMUSG00000102257	1.9585	2.28471	1.45299	1.57242	0.115853	0.115853	ENSMUSG00000102257
Ptov1	57.6819	-0.383621	0.243982	-1.57233	0.115874	0.115874	ENSMUSG00000038502
Mars1	37.4501	-0.479165	0.304766	-1.57224	0.115895	0.115895	ENSMUSG00000040354
Acot3	558.337	0.813741	0.51763	1.57205	0.115938	0.569239	ENSMUSG00000021228
Abcb1a	54.7526	0.41019	0.260956	1.57187	0.115981	0.115981	ENSMUSG00000040584
Cyb561d1	13.2916	0.897136	0.570782	1.57177	0.116005	0.116005	ENSMUSG00000048796
Virma	33.056	-0.566293	0.360293	-1.57176	0.116007	0.116007	ENSMUSG00000040720
Gm10036	8.02467	1.08563	0.690723	1.57174	0.116012	0.116012	ENSMUSG00000058064
D130043K22Rik	35.5446	-0.441473	0.280929	-1.57148	0.116072	0.116072	ENSMUSG00000006711
Rpp21	75.9724	0.404915	0.257737	1.57104	0.116173	0.116173	ENSMUSG00000024446
Cep41	6.80999	1.41392	0.900005	1.57102	0.116179	0.116179	ENSMUSG00000029790
Vegfb	84.3012	-0.450117	0.286524	-1.57095	0.116193	0.116193	ENSMUSG00000024962
ENSMUSG00000072963	2.10015	-2.05724	1.30969	-1.57079	0.116231	0.116231	ENSMUSG00000072963
ENSMUSG00000073415	0.810496	-3.50338	2.23065	-1.57057	0.116284	0.116284	ENSMUSG00000073415
Tsen2	10.0793	-0.822044	0.523417	-1.57053	0.116291	0.116291	ENSMUSG00000042389
Prpf19	100.591	-0.398351	0.253665	-1.57038	0.116326	0.116326	ENSMUSG00000024735
Hsf4	2.35576	-2.19052	1.39518	-1.57007	0.1164	0.1164	ENSMUSG00000033249
ENSMUSG00000090397	2.08913	-2.05592	1.30966	-1.56981	0.11646	0.11646	ENSMUSG00000090397
Gna14	4.71349	1.2402	0.790133	1.56961	0.116506	0.116506	ENSMUSG00000024697
Nhsl2	2.71472	-1.78172	1.13516	-1.56958	0.116513	0.116513	ENSMUSG00000079481
Micu3	14.4288	0.702317	0.447497	1.56943	0.116547	0.116547	ENSMUSG00000039478
Kif1c	160.408	-0.259732	0.1655	-1.56938	0.11656	0.569239	ENSMUSG00000020821
Adgrg2	4.13424	1.76244	1.12302	1.56937	0.116561	0.116561	ENSMUSG00000031298
Gm9917	2.67279	1.69688	1.08191	1.56841	0.116785	0.116785	ENSMUSG00000097099
ENSMUSG00000112744	0.999496	3.51308	2.24042	1.56805	0.11687	0.11687	ENSMUSG00000112744
S100a10	160.219	-0.274621	0.17517	-1.56774	0.116942	0.569239	ENSMUSG00000041959
Atxn1l	13.1463	-0.803701	0.512685	-1.56763	0.116967	0.116967	ENSMUSG00000069895
ENSMUSG00000109679	0.847576	-3.46374	2.20976	-1.56747	0.117005	0.117005	ENSMUSG00000109679
Ak2	812.276	0.236321	0.150785	1.56727	0.117051	0.569239	ENSMUSG00000028792
Tmem51	27.5728	-0.593884	0.378968	-1.56711	0.11709	0.11709	ENSMUSG00000040616
Myrf	26.4234	-0.546413	0.34873	-1.56687	0.117146	0.117146	ENSMUSG00000036098
Pth1r	60.6713	-0.410814	0.26223	-1.56662	0.117204	0.117204	ENSMUSG00000032492
Ugt2a3	715.982	0.164547	0.105049	1.56639	0.117257	0.569239	ENSMUSG00000035780
Rpl34-ps1	20.8105	0.566051	0.361384	1.56634	0.117268	0.117268	ENSMUSG00000068396
Abcc3	146.789	0.33115	0.211457	1.56604	0.117339	0.569239	ENSMUSG00000020865
Gimap7	1.39233	2.81559	1.79813	1.56585	0.117385	0.117385	ENSMUSG00000043931
Wdr3	49.8986	-0.467742	0.298821	-1.56529	0.117515	0.117515	ENSMUSG00000033285
Acad11	269.902	0.408416	0.260936	1.56519	0.117538	0.569239	ENSMUSG00000090150
Bcat2	9.86307	-0.838986	0.536031	-1.56518	0.117541	0.117541	ENSMUSG00000030826
Caap1	13.648	0.818848	0.523224	1.565	0.117582	0.117582	ENSMUSG00000028578
Utp4	39.0321	0.557847	0.356455	1.56499	0.117586	0.117586	ENSMUSG00000041438
Ube2q2	26.5591	0.698176	0.446166	1.56483	0.117622	0.117622	ENSMUSG00000032307
Mia3	494.563	-0.203677	0.130215	-1.56416	0.117781	0.569239	ENSMUSG00000056050
Smtn	11.5062	0.876378	0.560443	1.56372	0.117882	0.117882	ENSMUSG00000020439
Ap2s1	147.92	0.31372	0.200632	1.56366	0.117898	0.569239	ENSMUSG00000008036
Zfp790	3.94296	-1.34398	0.859587	-1.56352	0.11793	0.11793	ENSMUSG00000011427
Ube2b	286.522	0.245599	0.15713	1.56303	0.118045	0.569239	ENSMUSG00000020390
Ugt2b34	942.892	0.3678	0.235322	1.56296	0.118061	0.569239	ENSMUSG00000029260
Borcs7	53.8381	-0.358651	0.229597	-1.56209	0.118266	0.118266	ENSMUSG00000062376
Tm2d3	226.608	-0.254021	0.162642	-1.56184	0.118326	0.569398	ENSMUSG00000078681
Chmp4b	220.697	-0.213872	0.137039	-1.56066	0.118603	0.569618	ENSMUSG00000038467
Coq10b	75.6611	0.501365	0.32131	1.56038	0.118671	0.118671	ENSMUSG00000025981
Gzma	5.92789	1.37317	0.880497	1.55954	0.118869	0.118869	ENSMUSG00000023132
Slc47a1	285.218	0.247798	0.158894	1.55951	0.118875	0.56981	ENSMUSG00000010122
Ccdc85c	33.0975	-0.522365	0.335324	-1.55779	0.119282	0.119282	ENSMUSG00000084883
Rpl17	89.2391	0.441965	0.283875	1.5569	0.119494	0.119494	ENSMUSG00000062328
Usp32	31.7841	-0.550878	0.353861	-1.55676	0.119527	0.119527	ENSMUSG00000000804
Ptk7	0.970906	3.17509	2.04007	1.55636	0.119621	0.119621	ENSMUSG00000023972
Cdx4	2.03153	2.85751	1.83618	1.55623	0.119654	0.119654	ENSMUSG00000031326
Gtf3c5	7.86789	0.991984	0.637459	1.55615	0.119672	0.119672	ENSMUSG00000026816
Gaa	76.3976	-0.348211	0.22377	-1.55611	0.119682	0.119682	ENSMUSG00000025579
Fkbp5	130.795	0.464249	0.298362	1.55599	0.11971	0.572697	ENSMUSG00000024222
Rars1	71.075	0.361667	0.232485	1.55565	0.11979	0.11979	ENSMUSG00000018848
Urgcp	34.3553	0.53812	0.346175	1.55447	0.120072	0.120072	ENSMUSG00000049680
Aen	3.54941	1.52343	0.980125	1.55432	0.120109	0.120109	ENSMUSG00000030609
Nob1	14.8965	0.744733	0.479461	1.55327	0.120358	0.120358	ENSMUSG00000003848
Hspe1-rs1	55.3127	-0.361982	0.233072	-1.55309	0.120402	0.120402	ENSMUSG00000117621
Tacc2	24.2558	-0.745618	0.480141	-1.55292	0.120443	0.120443	ENSMUSG00000030852
Flywch2	3.32019	1.79534	1.15615	1.55286	0.120457	0.120457	ENSMUSG00000023911
C730002L08Rik	1.24884	3.0722	1.9796	1.55193	0.120678	0.120678	ENSMUSG00000114469
Hacd3	558.191	0.277078	0.178544	1.55187	0.120693	0.576279	ENSMUSG00000033629
ENSMUSG00000072680	8.07492	-0.928103	0.598496	-1.55072	0.120968	0.120968	ENSMUSG00000072680
Pus1	20.8441	0.599578	0.386662	1.55065	0.120985	0.120985	ENSMUSG00000029507
Rpl36al	61.8576	-0.376838	0.243053	-1.55043	0.121037	0.121037	ENSMUSG00000049751
Fra10ac1	52.9886	0.495997	0.319932	1.55032	0.121064	0.121064	ENSMUSG00000054237
Rasa4	4.19179	1.56524	1.00981	1.55004	0.121132	0.121132	ENSMUSG00000004952
Gdf15	23.9889	0.833779	0.537919	1.55001	0.12114	0.12114	ENSMUSG00000038508
Kif23	5.40422	1.86323	1.20215	1.54991	0.121163	0.121163	ENSMUSG00000032254
Ppp1r12a	97.2912	-0.342842	0.221258	-1.54951	0.121259	0.121259	ENSMUSG00000019907
Dph7	2.49016	1.66365	1.07369	1.54947	0.121269	0.121269	ENSMUSG00000026975
Pfdn1	155.059	-0.305173	0.196963	-1.54939	0.121287	0.576888	ENSMUSG00000024346
Pou2f2	29.6058	0.751051	0.484824	1.54912	0.121353	0.121353	ENSMUSG00000008496
Npepl1	43.4256	-0.414303	0.267509	-1.54875	0.121443	0.121443	ENSMUSG00000039263
Slc38a6	9.13868	0.839332	0.542284	1.54777	0.121677	0.121677	ENSMUSG00000044712
Exoc4	54.0652	0.476223	0.307703	1.54767	0.121701	0.121701	ENSMUSG00000029763
Dnajc15	86.968	0.367423	0.237423	1.54755	0.121731	0.121731	ENSMUSG00000022013
Dclk2	1.21135	-3.40465	2.20079	-1.54701	0.12186	0.12186	ENSMUSG00000028078
Tmem14a	23.111	0.608938	0.393666	1.54684	0.121902	0.121902	ENSMUSG00000025933
Gsto1	324.14	0.304483	0.196862	1.54669	0.121939	0.576888	ENSMUSG00000025068
Fmo3	652.701	0.471209	0.304785	1.54604	0.122095	0.576888	ENSMUSG00000026691
St3gal5	972.136	0.457128	0.295683	1.54601	0.122103	0.576888	ENSMUSG00000056091
Plekho1	32.2321	0.46945	0.303672	1.54591	0.122126	0.122126	ENSMUSG00000015745
Zap70	51.0435	-0.60243	0.389811	-1.54544	0.122239	0.122239	ENSMUSG00000026117
Cpn2	467.074	-0.254562	0.164728	-1.54535	0.122262	0.576888	ENSMUSG00000023176
Slc27a1	8.12488	1.10425	0.714743	1.54496	0.122356	0.122356	ENSMUSG00000031808
Gnmt	8241.89	-0.305199	0.197548	-1.54494	0.122361	0.576888	ENSMUSG00000002769
Fzd4	81.6546	0.451431	0.292282	1.5445	0.122467	0.122467	ENSMUSG00000049791
Vsir	15.3652	0.672059	0.435143	1.54446	0.122478	0.122478	ENSMUSG00000020101
Wee1	47.0059	0.526031	0.340607	1.54439	0.122494	0.122494	ENSMUSG00000031016
Frrs1	114.144	-0.362478	0.234748	-1.54412	0.12256	0.576888	ENSMUSG00000033386
Pdlim7	7.80559	-1.06728	0.691261	-1.54396	0.122597	0.122597	ENSMUSG00000021493
ENSMUSG00000059064	19.571	-0.637186	0.41279	-1.54361	0.122683	0.122683	ENSMUSG00000059064
Creld2	30.3377	-0.717213	0.464649	-1.54356	0.122695	0.122695	ENSMUSG00000023272
Rdh16f2	628.475	-0.212062	0.137386	-1.54355	0.122697	0.576888	ENSMUSG00000074639
Kif22	1.87528	-2.38107	1.54324	-1.5429	0.122854	0.122854	ENSMUSG00000030677
Mrps27	30.4454	-0.535558	0.347249	-1.54229	0.123004	0.123004	ENSMUSG00000041632
Nek8	3.60575	1.41321	0.916724	1.54159	0.123174	0.123174	ENSMUSG00000017405
H2-T23	10.5909	1.12538	0.730174	1.54125	0.123256	0.123256	ENSMUSG00000067212
ENSMUSG00000102642	1.17443	2.74412	1.78046	1.54124	0.123258	0.123258	ENSMUSG00000102642
Rnd1	20.4885	-0.794092	0.515342	-1.5409	0.12334	0.12334	ENSMUSG00000054855
Pigyl	82.0759	-0.325871	0.211489	-1.54084	0.123355	0.123355	ENSMUSG00000010607
BC005537	285.193	0.268411	0.174206	1.54077	0.123373	0.578958	ENSMUSG00000019132
Gng2	3.34472	1.72177	1.11748	1.54077	0.123373	0.123373	ENSMUSG00000043004
Ro60	22.9954	-0.658926	0.427747	-1.54046	0.123449	0.123449	ENSMUSG00000018199
Rtl8b	21.7441	0.599599	0.389352	1.53999	0.123562	0.123562	ENSMUSG00000067924
Map2k3os	0.891898	3.24995	2.1109	1.53961	0.123656	0.123656	ENSMUSG00000042549
Kif13a	43.4451	0.644798	0.418929	1.53916	0.123766	0.123766	ENSMUSG00000021375
Irf6	45.3153	-0.524531	0.340845	-1.53892	0.123825	0.123825	ENSMUSG00000026638
Plpp3	672.736	0.307272	0.199704	1.53864	0.123892	0.579601	ENSMUSG00000028517
Rnf187	360.604	0.238245	0.154878	1.53827	0.123981	0.579601	ENSMUSG00000020496
ENSMUSG00000105655	2.93841	-1.58124	1.02806	-1.53808	0.124029	0.124029	ENSMUSG00000105655
Syt9	2.00313	-1.85655	1.20716	-1.53796	0.124059	0.124059	ENSMUSG00000062542
Cadm4	2.52096	2.0529	1.33518	1.53755	0.124158	0.124158	ENSMUSG00000054793
Ube2c	5.73902	1.72798	1.12414	1.53716	0.124254	0.124254	ENSMUSG00000001403
Dnajc4	31.3625	-0.513594	0.33418	-1.53688	0.124323	0.124323	ENSMUSG00000024963
Elp3	43.1726	-0.424993	0.276567	-1.53668	0.124373	0.124373	ENSMUSG00000022031
Dnai1	0.991697	3.42238	2.22807	1.53603	0.124532	0.124532	ENSMUSG00000061322
Cyp2b13	465.579	-0.353763	0.23038	-1.53556	0.124646	0.581602	ENSMUSG00000040583
Spns2	4.49699	-1.14742	0.747281	-1.53546	0.124672	0.124672	ENSMUSG00000040447
Gm7287	3.66994	-1.80275	1.17413	-1.53539	0.124689	0.124689	ENSMUSG00000108694
Rnaseh2a	38.5796	0.515616	0.335865	1.53519	0.124738	0.124738	ENSMUSG00000052926
Ipo5	76.3644	0.329111	0.214381	1.53517	0.124742	0.124742	ENSMUSG00000030662
Hapstr1	75.0313	-0.405657	0.264277	-1.53497	0.124792	0.124792	ENSMUSG00000022507
Rigi	52.096	0.500595	0.326129	1.53496	0.124793	0.124793	ENSMUSG00000040296
Gm9616	27.8887	-0.513599	0.334812	-1.53399	0.125032	0.125032	ENSMUSG00000114003
Vtn	3370.63	-0.19104	0.124571	-1.53359	0.12513	0.58166	ENSMUSG00000017344
Dusp23	114.109	-0.350889	0.228803	-1.53359	0.125131	0.58166	ENSMUSG00000026544
Lyplal1	44.3274	0.451334	0.294387	1.53313	0.125243	0.125243	ENSMUSG00000039246
5930430L01Rik	10.7145	-0.768026	0.500956	-1.53312	0.125247	0.125247	ENSMUSG00000106951
Thumpd2	1.81547	-2.16527	1.41245	-1.53298	0.12528	0.12528	ENSMUSG00000024246
Uggt2	2.8752	1.77852	1.16024	1.53289	0.125303	0.125303	ENSMUSG00000042104
ENSMUSG00000108873	2.30628	-2.5255	1.64814	-1.53234	0.125439	0.125439	ENSMUSG00000108873
Gm4294	61.1158	-0.407245	0.265775	-1.53229	0.12545	0.12545	ENSMUSG00000078377
Stt3a	84.8314	-0.391169	0.255355	-1.53187	0.125555	0.125555	ENSMUSG00000032116
ENSMUSG00000069540	0.835641	3.24352	2.11954	1.53029	0.125944	0.125944	ENSMUSG00000069540
Plekha6	56.7501	-0.476536	0.31143	-1.53016	0.125978	0.125978	ENSMUSG00000041757
Tomm7	550.926	-0.231119	0.151071	-1.52988	0.126047	0.584813	ENSMUSG00000028998
Serpina7	47.8876	-0.600975	0.393036	-1.52906	0.12625	0.12625	ENSMUSG00000031271
Vps26c	25.0359	-0.62709	0.410148	-1.52894	0.12628	0.12628	ENSMUSG00000022898
Bbln	50.8531	0.423902	0.277262	1.52889	0.126292	0.126292	ENSMUSG00000039195
Eid2b	11.1729	0.842219	0.551185	1.52802	0.126509	0.126509	ENSMUSG00000070705
Wtap	39.6931	0.448816	0.293818	1.52753	0.126629	0.126629	ENSMUSG00000060475
Ier3	13.2433	1.05633	0.691586	1.5274	0.126662	0.126662	ENSMUSG00000003541
Fbxo25	23.3459	-0.696811	0.456331	-1.52698	0.126765	0.126765	ENSMUSG00000038365
ENSMUSG00000109118	2.76478	1.83908	1.20466	1.52664	0.126851	0.126851	ENSMUSG00000109118
Prdx4	189.721	-0.284582	0.186412	-1.52663	0.126853	0.585629	ENSMUSG00000025289
Cul9	8.80686	-0.92087	0.60334	-1.52629	0.126938	0.126938	ENSMUSG00000040327
Snrpd3	170.755	0.263041	0.172415	1.52563	0.127102	0.585629	ENSMUSG00000020180
Safb	54.0306	0.361581	0.237021	1.52552	0.127129	0.127129	ENSMUSG00000071054
Creb3l1	6.03012	-1.30112	0.853396	-1.52464	0.127349	0.127349	ENSMUSG00000027230
Sri	129.372	0.377313	0.247479	1.52462	0.127353	0.585629	ENSMUSG00000003161
Ifi209	3.25837	1.63667	1.07366	1.52439	0.127412	0.127412	ENSMUSG00000043263
Psmd3	449.204	-0.204575	0.134206	-1.52434	0.127424	0.585629	ENSMUSG00000017221
Nckap5l	1.13603	2.71779	1.7832	1.52411	0.127481	0.127481	ENSMUSG00000023009
Entpd1	13.5019	0.786817	0.516278	1.52402	0.127504	0.127504	ENSMUSG00000048120
Kcnk6	3.92925	-1.41827	0.930733	-1.52382	0.127555	0.127555	ENSMUSG00000046410
Rev1	3.21792	-1.60054	1.05071	-1.52329	0.127686	0.127686	ENSMUSG00000026082
Dcaf11	355.328	-0.249069	0.163568	-1.52272	0.127828	0.585629	ENSMUSG00000022214
Smn1	31.6083	0.663608	0.435858	1.52253	0.127876	0.127876	ENSMUSG00000021645
Extl1	4.11145	1.59658	1.04865	1.5225	0.127884	0.127884	ENSMUSG00000028838
Morn2	48.1107	0.481862	0.316499	1.52248	0.12789	0.12789	ENSMUSG00000045257
Mup18	33.7542	1.42957	0.938989	1.52246	0.127894	0.127894	ENSMUSG00000078674
Dnajc1	204.44	-0.224189	0.147306	-1.52193	0.128027	0.585629	ENSMUSG00000026740
Ikzf1	7.74173	1.02424	0.673181	1.5215	0.128135	0.128135	ENSMUSG00000018654
Ces2e	242.018	0.357495	0.234968	1.52146	0.128144	0.585629	ENSMUSG00000031886
A330023F24Rik	1.86165	-2.1607	1.42083	-1.52073	0.128328	0.128328	ENSMUSG00000096929
Ndufa12	274.542	0.253962	0.167002	1.52071	0.128332	0.585629	ENSMUSG00000020022
Tmem184c	51.6954	0.508423	0.334338	1.52069	0.128339	0.128339	ENSMUSG00000031617
Msc	0.970911	-2.90656	1.91157	-1.52051	0.128383	0.128383	ENSMUSG00000025930
Tlcd4	225.296	0.328494	0.216058	1.5204	0.128411	0.585629	ENSMUSG00000028132
Cdyl2	9.19488	0.905042	0.595561	1.51965	0.1286	0.1286	ENSMUSG00000031758
Pipox	936.97	0.359526	0.236589	1.51963	0.128605	0.585629	ENSMUSG00000017453
Hmcn2	2.13322	-2.00489	1.31989	-1.51898	0.128766	0.128766	ENSMUSG00000055632
Etaa1	10.6788	-0.951787	0.626649	-1.51885	0.1288	0.1288	ENSMUSG00000016984
Rbm12b1	3.74614	-1.50686	0.992224	-1.51867	0.128845	0.128845	ENSMUSG00000046667
Pnpla2	270.435	0.298495	0.19659	1.51837	0.128922	0.585988	ENSMUSG00000025509
Pals1	76.2482	-0.394441	0.259873	-1.51782	0.12906	0.12906	ENSMUSG00000021112
Tmem165	15.1083	0.7134	0.470041	1.51774	0.12908	0.12908	ENSMUSG00000029234
Rassf3	143.169	-0.29472	0.194351	-1.51644	0.129409	0.587117	ENSMUSG00000025795
Myo1e	47.604	-0.416689	0.274873	-1.51593	0.129536	0.129536	ENSMUSG00000032220
Wfdc17	86.3855	0.420192	0.277254	1.51555	0.129633	0.129633	ENSMUSG00000069792
Ccdc34	37.646	0.540991	0.356973	1.51549	0.129647	0.129647	ENSMUSG00000027160
Hspa1a	1.25739	2.52299	1.6652	1.51513	0.12974	0.12974	ENSMUSG00000091971
Lrrcc1	14.6244	0.710424	0.468891	1.51512	0.129743	0.129743	ENSMUSG00000027550
Mix23	84.1696	0.374927	0.24748	1.51498	0.129778	0.129778	ENSMUSG00000075229
Ifit3	53.5064	0.613135	0.404778	1.51474	0.129837	0.129837	ENSMUSG00000074896
1700048O20Rik	1.57958	2.07216	1.36807	1.51465	0.12986	0.12986	ENSMUSG00000043773
Zfx	31.3627	0.648613	0.428375	1.51412	0.129994	0.129994	ENSMUSG00000079509
Zfp882	0.810256	-3.14695	2.07856	-1.51401	0.130024	0.130024	ENSMUSG00000089857
Atf7ip	57.5793	-0.421366	0.278317	-1.51398	0.130031	0.130031	ENSMUSG00000030213
Akt1	155.169	0.3447	0.22768	1.51397	0.130034	0.588865	ENSMUSG00000001729
Naf1	18.7499	-0.716235	0.473263	-1.5134	0.130179	0.130179	ENSMUSG00000014907
Ptges2	44.9087	0.448799	0.296564	1.51333	0.130196	0.130196	ENSMUSG00000026820
Ptrh2	46.6152	0.437103	0.288837	1.51332	0.130198	0.130198	ENSMUSG00000072582
Rasd1	1.13423	2.83683	1.87463	1.51328	0.130208	0.130208	ENSMUSG00000049892
Otub2	5.58057	1.21842	0.80557	1.51249	0.130409	0.130409	ENSMUSG00000021203
Dyrk1b	6.76053	-1.28136	0.847195	-1.51248	0.130413	0.130413	ENSMUSG00000002409
Rheb	76.2632	0.439673	0.290825	1.51181	0.130581	0.130581	ENSMUSG00000028945
Klhl5	56.5867	0.398925	0.263914	1.51157	0.130643	0.130643	ENSMUSG00000054920
Exog	3.98681	-1.85365	1.22647	-1.51137	0.130693	0.130693	ENSMUSG00000042787
ENSMUSG00000111361	0.982519	-2.87442	1.902	-1.51126	0.130723	0.130723	ENSMUSG00000111361
Eef2kmt	33.0459	0.560438	0.370851	1.51122	0.130733	0.130733	ENSMUSG00000022544
Gfra1	54.4007	0.486117	0.321712	1.51103	0.13078	0.13078	ENSMUSG00000025089
Hadhb	120.87	0.326496	0.216112	1.51078	0.130845	0.59145	ENSMUSG00000059447
Phka2	40.6105	-0.453387	0.300149	-1.51054	0.130906	0.130906	ENSMUSG00000031295
Hyal4	0.637114	3.40864	2.25662	1.5105	0.130915	0.130915	ENSMUSG00000029680
Uevld	6.04016	-1.26812	0.839659	-1.51029	0.130971	0.130971	ENSMUSG00000043262
Desi2	30.0565	0.559868	0.370786	1.50995	0.131057	0.131057	ENSMUSG00000026502
Tmem64	55.4944	-0.406626	0.269303	-1.50992	0.131063	0.131063	ENSMUSG00000043252
ENSMUSG00000083061	11.0078	0.787228	0.521412	1.5098	0.131094	0.131094	ENSMUSG00000083061
Pld1	10.1534	-0.867994	0.574924	-1.50975	0.131106	0.131106	ENSMUSG00000027695
Phf21a	25.6845	-0.562975	0.372941	-1.50955	0.131157	0.131157	ENSMUSG00000058318
Gm9349	1.88824	2.94198	1.94929	1.50926	0.131233	0.131233	ENSMUSG00000117202
ENSMUSG00000107932	0.835247	-3.19816	2.11912	-1.50919	0.13125	0.13125	ENSMUSG00000107932
Nenf	31.8856	0.520391	0.344919	1.50874	0.131366	0.131366	ENSMUSG00000037499
Lrrc47	11.4538	1.10065	0.7297	1.50837	0.131461	0.131461	ENSMUSG00000029028
Klhl21	86.2923	-0.364487	0.241681	-1.50813	0.131521	0.131521	ENSMUSG00000073700
ENSMUSG00000072847	1.03378	3.45399	2.29108	1.50758	0.131661	0.131661	ENSMUSG00000072847
Thoc1	12.3993	-0.899311	0.596695	-1.50715	0.131771	0.131771	ENSMUSG00000024287
Plekhg5	14.1379	-0.785172	0.521	-1.50705	0.131798	0.131798	ENSMUSG00000039713
Arhgef9	8.8845	0.947227	0.628615	1.50685	0.13185	0.13185	ENSMUSG00000025656
Fasn	651.399	-0.491111	0.325949	-1.50671	0.131885	0.595057	ENSMUSG00000025153
Stoml1	10.8482	0.962078	0.638561	1.50663	0.131905	0.131905	ENSMUSG00000032333
Cmklr1	13.0298	0.751625	0.498934	1.50646	0.131949	0.131949	ENSMUSG00000042190
Dennd2d	20.7799	0.636173	0.422345	1.50629	0.131993	0.131993	ENSMUSG00000027901
Septin4	34.257	-0.529232	0.351501	-1.50564	0.13216	0.13216	ENSMUSG00000020486
Wdr43	111.702	0.285506	0.189653	1.50541	0.132218	0.132218	ENSMUSG00000041057
Wnt4	5.96873	-1.14734	0.762207	-1.50528	0.132252	0.132252	ENSMUSG00000036856
Nol6	25.8241	0.59907	0.398106	1.5048	0.132375	0.132375	ENSMUSG00000028430
Cldnd1	41.1972	0.467916	0.310998	1.50456	0.132437	0.132437	ENSMUSG00000022744
Cxxc5	116.428	-0.371006	0.246652	-1.50416	0.132539	0.596271	ENSMUSG00000046668
Retreg2	314.102	-0.219931	0.146279	-1.5035	0.13271	0.596271	ENSMUSG00000049339
Suox	105.37	-0.30808	0.204922	-1.5034	0.132736	0.132736	ENSMUSG00000049858
ENSMUSG00000085434	1.49344	2.21462	1.47334	1.50313	0.132806	0.132806	ENSMUSG00000085434
Adamts5	6.39781	0.954199	0.634976	1.50273	0.132908	0.132908	ENSMUSG00000022894
Mrps2	105.14	0.353347	0.235232	1.50212	0.133066	0.133066	ENSMUSG00000035772
Marveld1	52.9843	0.436832	0.290863	1.50185	0.133137	0.133137	ENSMUSG00000044345
Ppm1k	280.802	0.345977	0.230432	1.50143	0.133245	0.596271	ENSMUSG00000037826
Etnk1	78.0971	-0.378061	0.251859	-1.50108	0.133334	0.133334	ENSMUSG00000030275
Synrg	62.1303	-0.437179	0.291414	-1.5002	0.133563	0.133563	ENSMUSG00000034940
Scap	213.244	-0.276104	0.184057	-1.5001	0.133588	0.596271	ENSMUSG00000032485
Ubqln2	31.0837	0.606446	0.404293	1.50002	0.13361	0.13361	ENSMUSG00000050148
Arfgap3	13.7607	-0.810627	0.540443	-1.49993	0.133632	0.133632	ENSMUSG00000054277
ENSMUSG00000082072	2.50952	1.77649	1.18473	1.49949	0.133747	0.133747	ENSMUSG00000082072
Coro2a	2.27254	2.26826	1.51273	1.49945	0.133757	0.133757	ENSMUSG00000028337
Mthfs	77.9378	0.353562	0.235805	1.49938	0.133775	0.133775	ENSMUSG00000066442
AU040320	38.8066	0.493148	0.32891	1.49934	0.133786	0.133786	ENSMUSG00000028830
Ifit2	4.82422	1.44056	0.960842	1.49926	0.133805	0.133805	ENSMUSG00000045932
Tap2	76.6799	1.08705	0.725059	1.49926	0.133806	0.133806	ENSMUSG00000024339
Micu2	87.1968	0.365701	0.24395	1.49908	0.133852	0.133852	ENSMUSG00000021973
Cenpw	11.6588	-0.923968	0.616357	-1.49908	0.133853	0.133853	ENSMUSG00000075266
Gm30262	7.44923	1.05346	0.702843	1.49886	0.133911	0.133911	ENSMUSG00000112249
ENSMUSG00000068466	1.7642	-2.02939	1.35435	-1.49843	0.134023	0.134023	ENSMUSG00000068466
Cops7a	77.2202	0.540258	0.360618	1.49814	0.134096	0.134096	ENSMUSG00000030127
ENSMUSG00000090623	1.58099	2.42987	1.62295	1.49719	0.134343	0.134343	ENSMUSG00000090623
Gnb4	6.15689	-1.09001	0.728089	-1.49709	0.134371	0.134371	ENSMUSG00000027669
Brme1	1.65142	2.36209	1.57796	1.49692	0.134413	0.134413	ENSMUSG00000008129
Sigmar1	269.927	-0.310566	0.207538	-1.49643	0.134542	0.596271	ENSMUSG00000036078
Gm4997	1.34969	2.49541	1.66767	1.49634	0.134564	0.134564	ENSMUSG00000045694
Gpihbp1	84.2162	-0.329724	0.220446	-1.49571	0.13473	0.13473	ENSMUSG00000022579
Stk16	85.011	-0.285493	0.190876	-1.4957	0.134732	0.134732	ENSMUSG00000026201
Gm5345	3.81416	-1.88805	1.26257	-1.49541	0.134807	0.134807	ENSMUSG00000098050
Dnajc25	206.893	-0.285586	0.190975	-1.49541	0.134807	0.596271	ENSMUSG00000070972
Mettl3	1.04009	-2.91893	1.95233	-1.49511	0.134887	0.134887	ENSMUSG00000022160
Per2	70.2416	0.497913	0.333046	1.49503	0.134908	0.134908	ENSMUSG00000055866
Actn1	167.597	0.307285	0.205575	1.49476	0.134978	0.596271	ENSMUSG00000015143
Esd	689.725	-0.163112	0.109147	-1.49443	0.135063	0.596271	ENSMUSG00000021996
Slc11a1	15.0323	0.735486	0.492179	1.49435	0.135085	0.135085	ENSMUSG00000026177
Gm11249	30.7326	0.502725	0.33642	1.49434	0.135088	0.135088	ENSMUSG00000083087
Gbf1	62.98	-0.38353	0.256686	-1.49416	0.135133	0.135133	ENSMUSG00000025224
Apoh	4651.77	-0.15742	0.105363	-1.49408	0.135156	0.596271	ENSMUSG00000000049
ENSMUSG00000107472	1.02087	-3.33372	2.23135	-1.49404	0.135166	0.135166	ENSMUSG00000107472
Gm10240	43.8286	-0.442433	0.296165	-1.49387	0.135209	0.135209	ENSMUSG00000068397
Slc6a8	4.46954	1.59632	1.06879	1.49358	0.135285	0.135285	ENSMUSG00000019558
Eogt	5.25207	1.24193	0.831692	1.49326	0.135369	0.135369	ENSMUSG00000035245
Cd24a	7.00479	1.04608	0.700603	1.49311	0.135407	0.135407	ENSMUSG00000047139
2810454H06Rik	2.22586	-1.78562	1.19599	-1.493	0.135436	0.135436	ENSMUSG00000100876
Gm25813	0.921316	-3.1159	2.08737	-1.49274	0.135505	0.135505	ENSMUSG00000064682
[truncated: 17,277 more rows]
